# Supplementary material for: Co-occupancy identifies transcription factor co-operation for axon growth
Source: Nat Commun. 2021 May 5;12:2555. doi: 10.1038/s41467-021-22828-3 (PMC8099911; doi:10.1038/s41467-021-22828-3)
Supplement: Supplementary file 4 — Supplementary Data 1 [file 41467_2021_22828_MOESM4_ESM.xlsx]

## Sheet: Dev_down_growth_genes
Genes	GO terms
Abca8a	GO:0044249 cellular biosynthetic process
Abcb1a	GO:0030154-Cell Differentiation
Abhd4	GO: 0009056 Catabolic Process
Acat2	R-MMU:191273-Cholesterol biosynthesis
Acat2l1	GO:0007010 Cytoskeleton Organization
Aco1	GO:0044249 cellular biosynthetic process
Acot7	GO:0044249 cellular biosynthetic process
Actb	GO:0048699 Neurogenesis
Actr1a	GO:0048699 Neurogenesis
Adamts3	GO:0044249 cellular biosynthetic process
Adgrl2	GO:0007417 - Central Nervous System Development
Adgrv1	GO:0048699 Neurogenesis
Ak6	GO:0044249 cellular biosynthetic process
Akap7	GO:0044249 cellular biosynthetic process
Akr1b1	GO:0050877 Nervous System Process
Akt1	GO:0048699 Neurogenesis
Aldh1a1	GO:0048699 Neurogenesis
Alg9	GO:0044249 cellular biosynthetic process
Als2	GO:0048699 Neurogenesis
Ankrd10	GO:0044249 cellular biosynthetic process
Ankrd34c	GO:0044249 cellular biosynthetic process
Ap1s1	GO:0044249 cellular biosynthetic process
Ap1s2	GO:0030154-Cell Differentiation
Ap2a2	GO:0030154-Cell Differentiation
Apbb1	GO:0048699 Neurogenesis
Apopt1	GO:0044249 cellular biosynthetic process
Arf4	GO:0048699 Neurogenesis
Arg2	GO:0022407 Regulation of cell-cell adhesion
Arhgdib	GO:0007010 Cytoskeleton Organization
Arhgef26	GO:0030154-Cell Differentiation
Bbs4	GO:0048699 Neurogenesis
Brf2	GO:0030154-Cell Differentiation
Bzw2	GO:0030154-Cell Differentiation
C1galt1c1	GO:0030154-Cell Differentiation
Cadm1	GO:0030154-Cell Differentiation
Cadps	GO:0030154-Cell Differentiation
Camk1	GO:0048699 Neurogenesis
Ccdc130	GO:0048699 Neurogenesis
Ccdc86	GO:0048699 Neurogenesis
Cd44	GO:0048699 Neurogenesis
Cdh11	GO:0048699 Neurogenesis
Ciapin1	GO:0044249 cellular biosynthetic process
Commd2	GO:0071941 - Nitrogen metabolic process
Cops8	GO:0044249 cellular biosynthetic process
Crmp1	GO:0048699 Neurogenesis
Cs	GO:0040008 Regulation of Growth
Csrp1	GO:0007010 Cytoskeleton Organization
Cxadr	GO:0040008 Regulation of Growth
Cxxc4	GO:0044249 cellular biosynthetic process
Cyp51	R-MMU:191273-Cholesterol biosynthesis
Daam1	GO:0008092 Cytoskeletal Protein Binding
Dcaf12	GO:0050877 Nervous System Process
Dclk1	GO:0048699 Neurogenesis
Dhx57	GO:0007010 Cytoskeleton Organization
Doc2a	GO:0044249 cellular biosynthetic process
Dock7	GO:0048699 Neurogenesis
Dok4	GO:0007399 Nervous System Development
Dpysl3	GO:0048699 Neurogenesis
Dse	GO:0044249 cellular biosynthetic process
Dtymk	GO:0030154-Cell Differentiation
Dym	GO:0050839celladhesionmoleculebinding
Dync1i1	GO:0007018 Microtubule-based transport
Edem1	GO: 0009056 Catabolic Process
Ednrb	GO:0048699 Neurogenesis
Eef1a1	GO:0048699 Neurogenesis
Efl1	GO:0044249 cellular biosynthetic process
Eif1	GO:0044249 cellular biosynthetic process
Enox1	GO:0050839celladhesionmoleculebinding
Eri3	GO: 0009056 Catabolic Process
Esyt2	GO:0050839celladhesionmoleculebinding
Par1	GO:0044249 cellular biosynthetic process
Fads2	GO:0044249 cellular biosynthetic process
Fam118b	GO:0071941 - Nitrogen metabolic process
Fam167a	GO:0008283 - Cell proliferation
Fam172a	GO:0006325 Chromatin Organization
Fam217b	GO:0050877 Nervous System Process
Fbll1	GO:0006325 Chromatin Organization
Fdps	GO:0040008 Regulation of Growth
Fgfbp3	GO:0050877 Nervous System Process
Fhl1	GO:0040008 Regulation of Growth
Flot2	GO:0007018 Microtubule-based transport
Foxj3	GO:0044249 cellular biosynthetic process
Fstl5	GO:0044249 cellular biosynthetic process
Fut9	GO:0044249 cellular biosynthetic process
Fxyd6	GO:0044249 cellular biosynthetic process
Fyn	GO:0048699 Neurogenesis
Gap43	GO:0048699 Neurogenesis
Gatm	GO:0050877 Nervous System Process
Gclc	GO:0044249 cellular biosynthetic process
Gja1	GO:0048699 Neurogenesis
Gjc1	GO:0030154-Cell Differentiation
Gnai2	GO:0048870 Cell Motility
Gnb1	GO:0008092 Cytoskeletal Protein Binding
Gnb4	GO:0008092 Cytoskeletal Protein Binding
Gnb5	GO:0008092 Cytoskeletal Protein Binding
Gnpat	GO:0007417 - Central Nervous System Development
Gpam	GO:0040008 Regulation of Growth
Gpank1	GO:0007010 Cytoskeleton Organization
Gpc6	GO:0048870 Cell Motility
Gpd2	GO: 0009056 Catabolic Process
Grm3	GO:0050877 Nervous System Process
Grm5	GO:0048699 Neurogenesis
Gstm5	GO: 0009056 Catabolic Process
Gstp1	GO:0030154-Cell Differentiation
H2afz	GO:0006325 Chromatin Organization
Hbegf	GO:0040008 Regulation of Growth
Heatr5a	GO:0071941 - Nitrogen metabolic process
Herc2	GO: 0009056 Catabolic Process
Hist3h2bb	GO:0071941 - Nitrogen metabolic process
Hm13	GO:0007010 Cytoskeleton Organization
Hmgb1-ps3	GO:0071554 - Biogenesis
Hmgcs1	R-MMU:191273-Cholesterol biosynthesis
Hn1	GO:0071554 - Biogenesis
Hnrnpl	GO:0044249 cellular biosynthetic process
Homer2	GO:0008092 Cytoskeletal Protein Binding
Hps5	GO:0071941 - Nitrogen metabolic process
Hsd17b7	R-MMU:191273-Cholesterol biosynthesis
Ifngr2	GO:0071941 - Nitrogen metabolic process
Igfbp3	GO:0040008 Regulation of Growth
Impdh2	GO:0044249 cellular biosynthetic process
Isoc1	GO:0007010 Cytoskeleton Organization
Itga6	GO:0048870 Cell Motility
Itgb1	GO:0048699 Neurogenesis
Kdm2b	GO:0040008 Regulation of Growth
Kdm5b	R-MMU:4839726 Chromatin organization
Khdrbs2	GO:0071941 - Nitrogen metabolic process
Kidins220	GO:0048699 Neurogenesis
Klf6	GO:0044249 cellular biosynthetic process
Klhl25	GO:0048699 Neurogenesis
L1cam	GO:0048699 Neurogenesis
Lactb	GO:0071941 - Nitrogen metabolic process
Lamp1	GO:0007018 Microtubule-based transport
Lhfp	GO:0008283 - Cell proliferation
Limk2	GO:0007010 Cytoskeleton Organization
Lmo1	GO:0044249 cellular biosynthetic process
Maged2	GO:0071941 - Nitrogen metabolic process
Map3k5	GO:0030154-Cell Differentiation
Map9	GO:0000226 Microtubule Cytoskeleton Organization
Mcm6	GO:0044249 cellular biosynthetic process
Men1	GO:0040008 Regulation of Growth
Metap1d	GO:0007010 Cytoskeleton Organization
MGC116202	GO:0071941 - Nitrogen metabolic process
Micall1	GO:0048699 Neurogenesis
Mmp2	GO:0048699 Neurogenesis
Mob2	GO:0048699 Neurogenesis
Mpped1	GO:0008283 - Cell proliferation
Mpv17l	GO:0044249 cellular biosynthetic process
Mrpl14	GO:0044249 cellular biosynthetic process
Mrpl28	GO:0071941 - Nitrogen metabolic process
Mrpl52	GO:0044249 cellular biosynthetic process
Mrps16	GO:0044249 cellular biosynthetic process
Msto1	GO:0000226 Microtubule Cytoskeleton Organization
Mt2A	GO:0050877 Nervous System Process
Mt3	GO:0048699 Neurogenesis
Mtmr9	GO:0071941 - Nitrogen metabolic process
Mturn	GO:0048699 Neurogenesis
Mtx3	GO:0050877 Nervous System Process
Mycbp	GO:0044249 cellular biosynthetic process
Myo5b	GO:0048699 Neurogenesis
N4bp1	GO:0030154-Cell Differentiation
Nagk	GO: 0009056 Catabolic Process
Ndufc1	GO:0071941 - Nitrogen metabolic process
Neo1	GO:0048699 Neurogenesis
Net1	GO:0048870 Cell Motility
Nf2	GO:0048699 Neurogenesis
Nkain3	GO:0007010 Cytoskeleton Organization
Nnat	GO:0007417 - Central Nervous System Development
Nrep	GO:0048699 Neurogenesis
Nrn1	GO:0048699 Neurogenesis
Nudcd2	GO:0071941 - Nitrogen metabolic process
Osmr	GO:0071941 - Nitrogen metabolic process
Otulin	GO:0044249 cellular biosynthetic process
P4hb	GO:0050839celladhesionmoleculebinding
Pafah1b3	GO:0007417 - Central Nervous System Development
Pdcd11	GO:0071941 - Nitrogen metabolic process
Pdpn	GO:0048870 Cell Motility
Pef1	GO:0030154-Cell Differentiation
Pgm3	GO:0044249 cellular biosynthetic process
Phf13	GO:0006325 Chromatin Organization
Pip4k2b	GO:0071941 - Nitrogen metabolic process
Plppr1	GO:0007399 Nervous System Development
Pmaip1	GO:0071941 - Nitrogen metabolic process
Pmp22	GO:0048699 Neurogenesis
Polr1e	GO:0044249 cellular biosynthetic process
Ppial4d	GO:0008283 - Cell proliferation
Ppip5k2	GO: 0009056 Catabolic Process
Ppp1r18	GO:0008092 Cytoskeletal Protein Binding
Prep	GO:0030154-Cell Differentiation
Prkaca	GO:0030154-Cell Differentiation
Prmt2	GO:0006325 Chromatin Organization
Prmt3	GO:0048699 Neurogenesis
Prtfdc1	GO:0071554 - Biogenesis
Psd2	GO:0071554 - Biogenesis
Psmb4	GO: 0009056 Catabolic Process
Ptma	GO:0006325 Chromatin Organization
Ptn	GO:0048699 Neurogenesis
Ptpro	GO:0048699 Neurogenesis
Ptprz1	GO:0048699 Neurogenesis
Rab15	GO:0040008 Regulation of Growth
Rab31	GO:0040008 Regulation of Growth
Rab40c	GO:0040008 Regulation of Growth
Rac3	GO:0048699 Neurogenesis
Rack1	GO:0040008 Regulation of Growth
Ran	GO:0007010 Cytoskeleton Organization
Rasgrf2	GO:0048699 Neurogenesis
Rbak	GO:0044249 cellular biosynthetic process
Rhobtb1	GO:0007010 Cytoskeleton Organization
Ric8a	GO:0048870 Cell Motility
Rimklb	GO:0071941 - Nitrogen metabolic process
Rnf152	GO:0071941 - Nitrogen metabolic process
Rnf41	GO:0048870 Cell Motility
Rpa3	GO:0044249 cellular biosynthetic process
Rpia	GO: 0009056 Catabolic Process
Rpl15	GO:0044249 cellular biosynthetic process
Rpl26	GO:0044249 cellular biosynthetic process
Rpl3	GO:0048699 Neurogenesis
Rpl34	GO:0044249 cellular biosynthetic process
Rplp0	GO:0044249 cellular biosynthetic process
Rps11	GO:0044249 cellular biosynthetic process
Rps12	GO:0044249 cellular biosynthetic process
Rps15al2	GO:0071941 - Nitrogen metabolic process
Rps18l1	GO:0030154-Cell Differentiation
Rps19	GO:0048870 Cell Motility
Rps2	R-MMU:4839726 Chromatin organization
Rps20	GO:0044249 cellular biosynthetic process
Rps9	GO:0044249 cellular biosynthetic process
S100a10	GO:0007010 Cytoskeleton Organization
S100a13	GO:0007010 Cytoskeleton Organization
Sall2	GO:0007399 Nervous System Development
Samd9l	GO:0030154-Cell Differentiation
Sap18	R-MMU:4839726 Chromatin organization
Sccpdh	GO:0044249 cellular biosynthetic process
Scn7a	GO:0030154-Cell Differentiation
Sdc4	GO:0048699 Neurogenesis
Serinc4	GO:0044249 cellular biosynthetic process
Serpine2	GO:0048699 Neurogenesis
Serpinf1	GO:0048699 Neurogenesis
Sfpq	GO:0007018 Microtubule-based transport
Sfrp1	GO:0048699 Neurogenesis
Sgpl1	GO:0040008 Regulation of Growth
Sla	GO:0030154-Cell Differentiation
Slc15a2	GO:0044249 cellular biosynthetic process
Slc19a2	GO:0044249 cellular biosynthetic process
Slc1a3	GO:0048699 Neurogenesis
Slc27a3	GO:0044249 cellular biosynthetic process
Slc30a7	GO:0044249 cellular biosynthetic process
Slc35e2b	GO:0044249 cellular biosynthetic process
Slc39a12	GO:0048699 Neurogenesis
Slc4a4	GO:0044249 cellular biosynthetic process
Slc7a11	GO:0030154-Cell Differentiation
Slc7a2	GO:0044249 cellular biosynthetic process
Slco1c1	GO:0044249 cellular biosynthetic process
Smurf2	GO:0048870 Cell Motility
Sncaip	GO:0048870 Cell Motility
Snrnp200	GO:0048870 Cell Motility
Snupn	GO:0071941 - Nitrogen metabolic process
Sqle	R-MMU:191273-Cholesterol biosynthesis
St3gal5	GO:0044249 cellular biosynthetic process
St8sia2	R-MMU:422475 Axon guidance
Stat3	GO:0048699 Neurogenesis
Stmn1	GO:0048699 Neurogenesis
Strip1	GO:0007010 Cytoskeleton Organization
Stx8	GO:0071941 - Nitrogen metabolic process
Suclg2	GO: 0009056 Catabolic Process
Sulf2	GO:0030154-Cell Differentiation
Svbp	GO:0048870 Cell Motility
Taf9	GO:0040008 Regulation of Growth
Taldo1	GO: 0009056 Catabolic Process
Tap1	GO:0071941 - Nitrogen metabolic process
Tas1r2	GO:0050877 Nervous System Process
Tatdn2	GO:0050877 Nervous System Process
Tax1bp3	GO:0071941 - Nitrogen metabolic process
Thsd7a	GO:0007010 Cytoskeleton Organization
Timp3	GO:0071941 - Nitrogen metabolic process
Tm2d2	GO:0007399 Nervous System Development
Tmem147	GO:0007399 Nervous System Development
Tmem164	GO:0007399 Nervous System Development
Tmem223	GO:0007399 Nervous System Development
Tmem229b	GO:0007399 Nervous System Development
Tmem245	GO:0007399 Nervous System Development
Tmod2	GO:0008092 Cytoskeletal Protein Binding
Tmtc4	GO:0044249 cellular biosynthetic process
Tnc	GO:0048699 Neurogenesis
Tnfaip6	GO:0048870 Cell Motility
Tom1	GO:0071941 - Nitrogen metabolic process
Tp53inp1	GO:0007010 Cytoskeleton Organization
Tpmt	GO:0030154-Cell Differentiation
Trim27	GO:0007010 Cytoskeleton Organization
Trpc4ap	GO: 0009056 Catabolic Process
Trpv2	GO:0048699 Neurogenesis
Tspan31	GO:0007010 Cytoskeleton Organization
Tuba1c	GO:0000226 Microtubule Cytoskeleton Organization
Tubb2a	GO:0000226 Microtubule Cytoskeleton Organization
Tubb2b	GO:0048699 Neurogenesis
Tubb3	GO:0048699 Neurogenesis
Tubb5	GO:0000226 Microtubule Cytoskeleton Organization
Tusc3	GO:0050877 Nervous System Process
Ubash3b	GO:0030154-Cell Differentiation
Uqcrq	GO:0048699 Neurogenesis
Usp22	GO:0006325 Chromatin Organization
Uspl1	GO:0044249 cellular biosynthetic process
Vcan	GO:0048870 Cell Motility
Vps33a	GO:0030154-Cell Differentiation
Wdr6	GO:0071941 - Nitrogen metabolic process
Ybx1	GO:0030154-Cell Differentiation
Zbtb33	GO:0044249 cellular biosynthetic process
Zc3h7b	GO:0071941 - Nitrogen metabolic process
Zscan18	GO:0044249 cellular biosynthetic process
TargetGene	Number of enhancers	chr	start	stop	Distance in kB	Range
Abca8a	6	chr11	110094801	110095301	0.036	1-10
Abca8a	6	chr11	109961184	109962546	133.653	100-500
Abca8a	6	chr11	109650270	109651918	444.567	100-500
Abca8a	6	chr11	109424982	109426267	669.855	500-1500
Abca8a	6	chr11	109319912	109320847	774.925	500-1500
Abca8a	6	chr11	113438516	113440030	3343.68	>1500
Abhd4	8	chr14	54259013	54259513	6.884	1-10
Abhd4	8	chr14	54238676	54239768	13.453	10-100
Abhd4	8	chr14	54227461	54229688	24.668	10-100
Abhd4	8	chr14	54526791	54529142	274.662	100-500
Abhd4	8	chr14	54602936	54603734	350.807	100-500
Abhd4	8	chr14	55052286	55053486	800.157	500-1500
Abhd4	8	chr14	55053515	55054549	801.386	500-1500
Abhd4	8	chr14	52315218	52316975	1936.91	>1500
Acat2	2	chr17	13667974	13669021	708.349	500-1500
Acat2	2	chr17	10334482	10335650	2625.14	>1500
Aco1	2	chr4	40063286	40064879	77.979	10-100
Aco1	2	chr4	40268034	40269265	126.769	100-500
Acot7	7	chr4	152177407	152179016	1.307	1-10
Acot7	7	chr4	152192959	152193459	16.859	10-100
Acot7	7	chr4	152107202	152108341	68.898	10-100
Acot7	7	chr4	152349189	152350885	173.089	100-500
Acot7	7	chr4	152405010	152407116	228.91	100-500
Acot7	7	chr4	152624660	152626572	448.56	100-500
Acot7	7	chr4	151127776	151129967	1048.32	500-1500
Actb	4	chr5	142857164	142858316	48.49	10-100
Actb	4	chr5	142961463	142962767	55.809	10-100
Actb	4	chr5	142821400	142822219	84.254	10-100
Actb	4	chr5	142819302	142820142	86.352	10-100
Actr1a	6	chr19	46421939	46423056	27.298	10-100
Actr1a	6	chr19	46348767	46349267	45.874	10-100
Actr1a	6	chr19	46499681	46500393	105.04	100-500
Actr1a	6	chr19	46503667	46504377	109.026	100-500
Actr1a	6	chr19	46523320	46524198	128.679	100-500
Actr1a	6	chr19	46528319	46529128	133.678	100-500
Adamts3	6	chr5	89878921	89879421	3.313	1-10
Adamts3	6	chr5	89897433	89898096	15.199	10-100
Adamts3	6	chr5	89844297	89845109	37.937	10-100
Adamts3	6	chr5	89701559	89702587	180.675	100-500
Adamts3	6	chr5	90065770	90066657	183.536	100-500
Adamts3	6	chr5	88564713	88566257	1317.52	500-1500
Adgrl2	9	chr3	148922139	148923149	134107	>1500
Adgrl2	9	chr3	148934690	148935817	134120	>1500
Adgrl2	9	chr3	148939498	148939998	134124	>1500
Adgrl2	9	chr3	148949358	148950737	134134	>1500
Adgrl2	9	chr3	148956748	148957248	134142	>1500
Adgrl2	9	chr3	148959555	148960667	134144	>1500
Adgrl2	9	chr3	148976674	148977686	134162	>1500
Adgrl2	9	chr3	148978482	148979178	134163	>1500
Adgrl2	9	chr3	148987211	148990796	134172	>1500
Adgrv1	9	chr13	81628561	81629779	3.483	1-10
Adgrv1	9	chr13	81627835	81628501	4.209	1-10
Adgrv1	9	chr13	81640646	81642001	8.602	1-10
Adgrv1	9	chr13	80885945	80886445	746.099	500-1500
Adgrv1	9	chr13	80885391	80885891	746.653	500-1500
Adgrv1	9	chr13	83720703	83722703	2088.66	>1500
Adgrv1	9	chr13	83730690	83731653	2098.65	>1500
Adgrv1	9	chr13	84347356	84349022	2715.31	>1500
Adgrv1	9	chr13	84565834	84566861	2933.79	>1500
Ak6	1	chr13	100659767	100660732	10.424	10-100
Akap7	7	chr10	25199108	25200414	0.038	1-10
Akap7	7	chr10	25296214	25297349	97.144	10-100
Akap7	7	chr10	25311353	25312323	112.283	100-500
Akap7	7	chr10	25359172	25360386	160.102	100-500
Akap7	7	chr10	25371766	25373336	172.696	100-500
Akap7	7	chr10	25023101	25024563	175.969	100-500
Akap7	7	chr10	25928364	25930580	729.294	500-1500
Akt1	5	chr12	112665160	112665928	8.016	1-10
Akt1	5	chr12	112663657	112664755	9.519	1-10
Akt1	5	chr12	112660661	112661161	12.515	10-100
Akt1	5	chr12	112692650	112694165	19.474	10-100
Akt1	5	chr12	112329592	112330463	343.584	100-500
Alg9	6	chr9	50738528	50740098	34.697	10-100
Alg9	6	chr9	50727391	50728315	45.834	10-100
Alg9	6	chr9	50721978	50723098	51.247	10-100
Alg9	6	chr9	50698320	50699897	74.905	10-100
Alg9	6	chr9	50860869	50861622	87.644	10-100
Alg9	6	chr9	50451381	50452767	321.844	100-500
Als2	2	chr1	59535349	59536345	299.356	100-500
Als2	2	chr1	59574433	59575545	338.44	100-500
Ankrd10	3	chr8	11557854	11558584	76.803	10-100
Ankrd10	3	chr8	11555118	11555618	79.539	10-100
Ankrd10	3	chr8	11757846	11758605	123.189	100-500
Ap1s1	5	chr5	137032550	137033270	12.458	10-100
Ap1s1	5	chr5	136952477	136953459	92.531	10-100
Ap1s1	5	chr5	137530455	137532113	485.447	100-500
Ap1s1	5	chr5	137733532	137735379	688.524	500-1500
Ap1s1	5	chr5	135724536	135726293	1320.47	500-1500
Apbb1	2	chr7	105580487	105580987	15.972	10-100
Apbb1	2	chr7	105581057	105582112	16.542	10-100
Apopt1	5	chr12	111694923	111695423	16.346	10-100
Apopt1	5	chr12	111693263	111694838	18.006	10-100
Apopt1	5	chr12	111731941	111733238	20.672	10-100
Apopt1	5	chr12	111687234	111688172	24.035	10-100
Apopt1	5	chr12	111668280	111669214	42.989	10-100
Arf4	4	chr14	25607168	25608952	1028.97	500-1500
Arf4	4	chr14	25585165	25586433	1050.97	500-1500
Arf4	4	chr14	25377476	25379313	1258.66	500-1500
Arf4	4	chr14	25226005	25226962	1410.13	500-1500
Arg2	2	chr12	78987464	78988190	141.324	100-500
Arg2	2	chr12	80062251	80063034	933.463	500-1500
Arhgef26	6	chr3	62327848	62328348	8.929	1-10
Arhgef26	6	chr3	62349175	62349675	12.398	10-100
Arhgef26	6	chr3	62404550	62405259	67.773	10-100
Arhgef26	6	chr3	62455741	62456405	118.964	100-500
Arhgef26	6	chr3	63898460	63900731	1561.68	>1500
Arhgef26	6	chr3	59005177	59006030	3331.6	>1500
Brf2	9	chr8	27120498	27122168	7.034	1-10
Brf2	9	chr8	27113073	27113927	14.459	10-100
Brf2	9	chr8	27106517	27107285	21.015	10-100
Brf2	9	chr8	26999151	27000539	128.381	100-500
Brf2	9	chr8	26993470	26994822	134.062	100-500
Brf2	9	chr8	26960872	26962232	166.66	100-500
Brf2	9	chr8	26746806	26749090	380.726	100-500
Brf2	9	chr8	25601864	25602971	1525.67	>1500
Brf2	9	chr8	25536624	25537856	1590.91	>1500
C1galt1c1	1	chrX	38564420	38565359	69.623	10-100
Cadm1	2	chr9	47531425	47531925	3.255	1-10
Cadm1	2	chr9	47367525	47369043	160.645	100-500
Camk1	6	chr6	113333150	113333650	9.672	1-10
Camk1	6	chr6	113178576	113179738	164.246	100-500
Camk1	6	chr6	112972058	112973593	370.764	100-500
Camk1	6	chr6	113860508	113861497	517.686	500-1500
Camk1	6	chr6	113889779	113891609	546.957	500-1500
Camk1	6	chr6	114882132	114883884	1539.31	>1500
Ccdc130	6	chr8	84197314	84198237	71.988	10-100
Ccdc130	6	chr8	84183461	84184552	85.841	10-100
Ccdc130	6	chr8	84182917	84183417	86.385	10-100
Ccdc130	6	chr8	84180096	84181418	89.206	10-100
Ccdc130	6	chr8	84708605	84709632	439.303	100-500
Ccdc130	6	chr8	84741973	84743246	472.671	100-500
Ccdc86	8	chr19	10939766	10941198	8.4	1-10
Ccdc86	8	chr19	10959242	10960153	11.076	10-100
Ccdc86	8	chr19	10978963	10980620	30.797	10-100
Ccdc86	8	chr19	10907314	10908628	40.852	10-100
Ccdc86	8	chr19	10808965	10810774	139.201	100-500
Ccdc86	8	chr19	10709414	10710354	238.752	100-500
Ccdc86	8	chr19	9982379	9983558	965.787	500-1500
Ccdc86	8	chr19	12010272	12012735	1062.11	500-1500
Cdh11	5	chr8	102780601	102781306	3.41	1-10
Cdh11	5	chr8	102792553	102793053	8.542	1-10
Cdh11	5	chr8	102753499	102754813	30.512	10-100
Cdh11	5	chr8	102738450	102739587	45.561	10-100
Cdh11	5	chr8	102693458	102694261	90.553	10-100
Ciapin1	10	chr8	94811893	94813182	25.347	10-100
Ciapin1	10	chr8	94870497	94871826	33.257	10-100
Ciapin1	10	chr8	94703824	94704706	133.416	100-500
Ciapin1	10	chr8	94702810	94703804	134.43	100-500
Ciapin1	10	chr8	94981954	94982454	144.714	100-500
Ciapin1	10	chr8	94992331	94993015	155.091	100-500
Ciapin1	10	chr8	94993267	94994947	156.027	100-500
Ciapin1	10	chr8	95000637	95002356	163.397	100-500
Ciapin1	10	chr8	95141991	95143893	304.751	100-500
Ciapin1	10	chr8	95242490	95243708	405.25	100-500
Commd2	7	chr3	57663589	57664089	13.005	10-100
Commd2	7	chr3	57664464	57665147	13.88	10-100
Commd2	7	chr3	57666951	57667780	16.367	10-100
Commd2	7	chr3	57625233	57625933	25.351	10-100
Commd2	7	chr3	57918836	57920477	268.252	100-500
Commd2	7	chr3	58416213	58417334	765.629	500-1500
Commd2	7	chr3	56356097	56357778	1294.49	500-1500
Cops8	6	chr1	90587540	90588804	13.885	10-100
Cops8	6	chr1	90732766	90734751	131.341	100-500
Cops8	6	chr1	90743492	90744559	142.067	100-500
Cops8	6	chr1	91413876	91414791	812.451	500-1500
Cops8	6	chr1	89579859	89582071	1021.57	500-1500
Cops8	6	chr1	89576587	89577508	1024.84	500-1500
Crmp1	4	chr5	37244134	37244634	4.076	1-10
Crmp1	4	chr5	37245569	37247009	5.511	1-10
Crmp1	4	chr5	37232881	37233613	7.177	1-10
Crmp1	4	chr5	36944843	36947127	295.215	100-500
Cs	1	chr10	128344817	128345317	9.09	1-10
Cxadr	12	chr16	78312489	78313199	12.818	10-100
Cxadr	12	chr16	78313485	78313985	13.814	10-100
Cxadr	12	chr16	78316824	78317324	17.153	10-100
Cxadr	12	chr16	78322021	78323170	22.35	10-100
Cxadr	12	chr16	78236291	78238848	63.38	10-100
Cxadr	12	chr16	77851142	77852596	448.529	100-500
Cxadr	12	chr16	77787899	77789287	511.772	500-1500
Cxadr	12	chr16	77643836	77644754	655.835	500-1500
Cxadr	12	chr16	77499889	77501410	799.782	500-1500
Cxadr	12	chr16	77421451	77422168	878.22	500-1500
Cxadr	12	chr16	77236825	77237325	1062.85	500-1500
Cxadr	12	chr16	77235812	77236530	1063.86	500-1500
Cyp51	1	chr5	5379717	5380905	1276.12	500-1500
Daam1	9	chr12	71830421	71832089	1.353	1-10
Daam1	9	chr12	71855685	71856747	26.617	10-100
Daam1	9	chr12	71906143	71907403	77.075	10-100
Daam1	9	chr12	71956893	71957393	127.825	100-500
Daam1	9	chr12	71976112	71976688	147.044	100-500
Daam1	9	chr12	72236601	72237101	407.533	100-500
Daam1	9	chr12	71047446	71048524	781.622	500-1500
Daam1	9	chr12	70367047	70368031	1462.02	500-1500
Daam1	9	chr12	69907253	69908941	1921.82	>1500
Dcaf12	3	chr4	41293823	41294323	19.978	10-100
Dcaf12	3	chr4	41470007	41471527	156.206	100-500
Dcaf12	3	chr4	41611478	41612525	297.677	100-500
Dclk1	7	chr3	55248401	55249405	8.037	1-10
Dclk1	7	chr3	55213722	55214869	26.642	10-100
Dclk1	7	chr3	55283491	55284971	43.127	10-100
Dclk1	7	chr3	55347705	55348372	107.341	100-500
Dclk1	7	chr3	55373289	55374464	132.925	100-500
Dclk1	7	chr3	55423586	55424797	183.222	100-500
Dclk1	7	chr3	56475480	56476590	1235.12	500-1500
Dhx57	6	chr17	80372894	80374143	83.518	10-100
Dhx57	6	chr17	80167946	80169375	121.43	100-500
Dhx57	6	chr17	80165345	80166168	124.031	100-500
Dhx57	6	chr17	80482509	80483304	193.133	100-500
Dhx57	6	chr17	80553179	80554355	263.803	100-500
Dhx57	6	chr17	80981732	80982757	692.356	500-1500
Doc2a	1	chr7	126848727	126849227	3.174	1-10
Dock7	4	chr4	98577812	98578961	542.003	500-1500
Dock7	4	chr4	98321274	98323175	798.541	500-1500
Dock7	4	chr4	98108534	98109435	1011.28	500-1500
Dock7	4	chr4	97771655	97772556	1348.16	500-1500
Dok4	7	chr8	94870497	94871826	4.715	1-10
Dok4	7	chr8	94993267	94994947	118.055	100-500
Dok4	7	chr8	95000637	95002356	125.425	100-500
Dok4	7	chr8	94702810	94703804	172.402	100-500
Dok4	7	chr8	95141991	95143893	266.779	100-500
Dok4	7	chr8	95242490	95243708	367.278	100-500
Dok4	7	chr8	93917449	93918438	957.763	500-1500
Dpysl3	12	chr18	43392263	43394260	20.091	10-100
Dpysl3	12	chr18	43402633	43403528	30.461	10-100
Dpysl3	12	chr18	43321470	43322380	50.702	10-100
Dpysl3	12	chr18	43508369	43510687	136.197	100-500
Dpysl3	12	chr18	43555801	43557627	183.629	100-500
Dpysl3	12	chr18	43144545	43146221	227.627	100-500
Dpysl3	12	chr18	43144036	43144536	228.136	100-500
Dpysl3	12	chr18	42898071	42900034	474.101	100-500
Dpysl3	12	chr18	42739695	42741431	632.477	500-1500
Dpysl3	12	chr18	45015501	45016691	1643.33	>1500
Dpysl3	12	chr18	45558021	45558813	2185.85	>1500
Dpysl3	12	chr18	45558848	45560177	2186.68	>1500
Dse	4	chr10	34280499	34280999	74.364	10-100
Dse	4	chr10	34281187	34281687	75.052	10-100
Dse	4	chr10	34316205	34317654	110.07	100-500
Dse	4	chr10	34904113	34905414	697.978	500-1500
Dtymk	1	chr1	92848357	92849633	952.477	500-1500
Dym	4	chr18	74956555	74957533	60.209	10-100
Dym	4	chr18	74907241	74907741	109.523	100-500
Dym	4	chr18	74889864	74891262	126.9	100-500
Dym	4	chr18	75434468	75435227	417.704	100-500
Dync1i1	8	chr6	5715042	5715542	8.597	1-10
Dync1i1	8	chr6	5739214	5740161	15.575	10-100
Dync1i1	8	chr6	5752068	5753036	28.429	10-100
Dync1i1	8	chr6	5801843	5803678	78.204	10-100
Dync1i1	8	chr6	5408089	5408890	315.55	100-500
Dync1i1	8	chr6	6172813	6174588	449.174	100-500
Dync1i1	8	chr6	6388777	6390520	665.138	500-1500
Dync1i1	8	chr6	6868984	6870791	1145.35	500-1500
Edem1	9	chr6	108805162	108805662	21.479	10-100
Edem1	9	chr6	108737894	108739185	88.747	10-100
Edem1	9	chr6	108709379	108710370	117.262	100-500
Edem1	9	chr6	108668148	108668648	158.493	100-500
Edem1	9	chr6	108570238	108571391	256.403	100-500
Edem1	9	chr6	108456224	108457467	370.417	100-500
Edem1	9	chr6	108334381	108335896	492.26	100-500
Edem1	9	chr6	108248386	108250094	578.255	500-1500
Edem1	9	chr6	108236442	108236942	590.199	500-1500
Ednrb	9	chr14	103849979	103850479	7.378	1-10
Ednrb	9	chr14	103834533	103835033	8.068	1-10
Ednrb	9	chr14	103898628	103900049	56.027	10-100
Ednrb	9	chr14	103777530	103779604	65.071	10-100
Ednrb	9	chr14	103763160	103764433	79.441	10-100
Ednrb	9	chr14	103679164	103680844	163.437	100-500
Ednrb	9	chr14	103613531	103614870	229.07	100-500
Ednrb	9	chr14	103551730	103552760	290.871	100-500
Ednrb	9	chr14	100284324	100286189	3558.28	>1500
Efl1	5	chr7	82714974	82716666	68.36	10-100
Efl1	5	chr7	83201223	83202674	554.609	500-1500
Efl1	5	chr7	83382766	83383464	736.152	500-1500
Efl1	5	chr7	83548502	83549779	901.888	500-1500
Efl1	5	chr7	79534808	79536786	3111.81	>1500
Eif1	3	chr11	100332644	100333547	14.695	10-100
Eif1	3	chr11	100281509	100283003	36.44	10-100
Eif1	3	chr11	100362158	100363644	44.209	10-100
Enox1	4	chr14	77140898	77142583	13.865	10-100
Enox1	4	chr14	77174470	77175441	19.707	10-100
Enox1	4	chr14	76505325	76506187	649.438	500-1500
Enox1	4	chr14	76504006	76504738	650.757	500-1500
Eri3	2	chr4	117039475	117041816	508.849	500-1500
Eri3	2	chr4	116149802	116151307	1398.52	500-1500
Esyt2	2	chr12	117153482	117154655	874.26	500-1500
Esyt2	2	chr12	117345227	117346069	1066.01	500-1500
F2r	9	chr13	95639423	95640160	22.057	10-100
F2r	9	chr13	95655260	95655760	37.894	10-100
F2r	9	chr13	95665603	95666421	48.237	10-100
F2r	9	chr13	95562550	95563486	54.816	10-100
F2r	9	chr13	95326975	95327823	290.391	100-500
F2r	9	chr13	95324125	95326103	293.241	100-500
F2r	9	chr13	96175480	96176282	558.114	500-1500
F2r	9	chr13	94178260	94179037	1439.11	500-1500
F2r	9	chr13	93303182	93304267	2314.18	>1500
Fads2	1	chr19	9982379	9983558	118.024	100-500
Fam118b	9	chr9	35282195	35284025	15.49	10-100
Fam118b	9	chr9	35331104	35331893	64.399	10-100
Fam118b	9	chr9	35360298	35361176	93.593	10-100
Fam118b	9	chr9	35402448	35403182	135.743	100-500
Fam118b	9	chr9	35405422	35405922	138.717	100-500
Fam118b	9	chr9	35411188	35412424	144.483	100-500
Fam118b	9	chr9	35420910	35422089	154.205	100-500
Fam118b	9	chr9	35424581	35425081	157.876	100-500
Fam118b	9	chr9	36820909	36822467	1554.2	>1500
Fam167a	7	chr14	63442492	63443313	8.098	1-10
Fam167a	7	chr14	63585725	63586751	151.331	100-500
Fam167a	7	chr14	63177700	63178838	256.694	100-500
Fam167a	7	chr14	63164184	63165581	270.21	100-500
Fam167a	7	chr14	62584639	62586136	849.755	500-1500
Fam167a	7	chr14	64377358	64379679	942.964	500-1500
Fam167a	7	chr14	62415824	62416561	1018.57	500-1500
Fam172a	12	chr13	77892316	77893136	185.626	100-500
Fam172a	12	chr13	77893671	77894339	186.981	100-500
Fam172a	12	chr13	77982069	77983485	275.379	100-500
Fam172a	12	chr13	78162940	78164128	456.25	100-500
Fam172a	12	chr13	78179112	78180138	472.422	100-500
Fam172a	12	chr13	78181048	78182576	474.358	100-500
Fam172a	12	chr13	78199994	78200863	493.304	100-500
Fam172a	12	chr13	78201172	78202252	494.482	100-500
Fam172a	12	chr13	78203263	78204230	496.573	100-500
Fam172a	12	chr13	78209575	78211074	502.885	500-1500
Fam172a	12	chr13	78426998	78428476	720.308	500-1500
Fam172a	12	chr13	80885945	80886445	3179.26	>1500
Fbll1	9	chr11	35856545	35857045	58.761	10-100
Fbll1	9	chr11	35863962	35865328	66.178	10-100
Fbll1	9	chr11	35877605	35878666	79.821	10-100
Fbll1	9	chr11	35892961	35893911	95.177	10-100
Fbll1	9	chr11	35940659	35942207	142.875	100-500
Fbll1	9	chr11	36677267	36678412	879.483	500-1500
Fbll1	9	chr11	37235991	37237504	1438.21	500-1500
Fbll1	9	chr11	33826996	33828348	1970.79	>1500
Fbll1	9	chr11	32019856	32021010	3777.93	>1500
Fdps	6	chr3	89089811	89091383	11.056	10-100
Fdps	6	chr3	88230991	88231809	869.876	500-1500
Fdps	6	chr3	88221483	88222908	879.384	500-1500
Fdps	6	chr3	88207049	88207916	893.818	500-1500
Fdps	6	chr3	88204693	88206804	896.174	500-1500
Fdps	6	chr3	87565633	87566792	1535.23	>1500
Fgfbp3	5	chr19	36533977	36535613	383.023	100-500
Fgfbp3	5	chr19	36896202	36897973	20.798	10-100
Fgfbp3	5	chr19	36904100	36905215	12.9	10-100
Fgfbp3	5	chr19	36909616	36911126	7.384	1-10
Fgfbp3	5	chr19	37991337	37992602	1074.34	500-1500
Fhl1	9	chrX	56722467	56722967	7.294	1-10
Fhl1	9	chrX	56753181	56754361	23.42	10-100
Fhl1	9	chrX	56682243	56682743	47.518	10-100
Fhl1	9	chrX	56649512	56650705	80.249	10-100
Fhl1	9	chrX	56455400	56456685	274.361	100-500
Fhl1	9	chrX	57325738	57326901	595.977	500-1500
Fhl1	9	chrX	58037993	58039471	1308.23	500-1500
Fhl1	9	chrX	58155580	58156512	1425.82	500-1500
Fhl1	9	chrX	59565879	59568917	2836.12	>1500
Flot2	7	chr11	77964695	77966606	71.236	10-100
Flot2	7	chr11	78115263	78115763	79.332	10-100
Flot2	7	chr11	77947249	77948419	88.682	10-100
Flot2	7	chr11	77925811	77926710	110.12	100-500
Flot2	7	chr11	78163289	78164809	127.358	100-500
Flot2	7	chr11	77850363	77851805	185.568	100-500
Flot2	7	chr11	77491004	77492200	544.927	500-1500
Fstl5	7	chr3	76067857	76068357	4.704	1-10
Fstl5	7	chr3	76042768	76043711	29.793	10-100
Fstl5	7	chr3	76008533	76009769	64.028	10-100
Fstl5	7	chr3	75910304	75911218	162.257	100-500
Fstl5	7	chr3	75085231	75086619	987.33	500-1500
Fstl5	7	chr3	79286354	79287561	3213.79	>1500
Fstl5	7	chr3	81044603	81046152	4972.04	>1500
Fut9	3	chr4	25768254	25769222	30.649	10-100
Fut9	3	chr4	25408662	25409856	390.241	100-500
Fut9	3	chr4	24966141	24967365	832.762	500-1500
Fxyd6	10	chr9	45380522	45381273	12.337	10-100
Fxyd6	10	chr9	45411488	45412699	43.303	10-100
Fxyd6	10	chr9	45432072	45433226	63.887	10-100
Fxyd6	10	chr9	45470697	45471577	102.512	100-500
Fxyd6	10	chr9	45501733	45502826	133.548	100-500
Fxyd6	10	chr9	45608035	45609104	239.85	100-500
Fxyd6	10	chr9	45650888	45652010	282.703	100-500
Fxyd6	10	chr9	45656745	45658357	288.56	100-500
Fxyd6	10	chr9	45663400	45664311	295.215	100-500
Fxyd6	10	chr9	44478486	44480543	889.699	500-1500
Gatm	5	chr2	122629939	122631218	19.762	10-100
Gatm	5	chr2	122377316	122378209	232.861	100-500
Gatm	5	chr2	122375331	122376149	234.846	100-500
Gatm	5	chr2	122351144	122352473	259.033	100-500
Gatm	5	chr2	122347977	122349619	262.2	100-500
Gja1	8	chr10	56372964	56373464	2.336	1-10
Gja1	8	chr10	56377806	56379258	2.506	1-10
Gja1	8	chr10	56385099	56386170	9.799	1-10
Gja1	8	chr10	56114868	56116076	260.432	100-500
Gja1	8	chr10	56058396	56059954	316.904	100-500
Gja1	8	chr10	59089758	59091037	2714.46	>1500
Gja1	8	chr10	52704007	52704977	3671.29	>1500
Gja1	8	chr10	52274002	52275882	4101.3	>1500
Gjc1	3	chr11	102773837	102775333	30.082	10-100
Gjc1	3	chr11	101695533	101696751	1108.39	500-1500
Gjc1	3	chr11	104441511	104443174	1637.59	>1500
Gnb1	8	chr4	155488222	155488722	1.139	1-10
Gnb1	8	chr4	155481360	155482209	8.001	1-10
Gnb1	8	chr4	155344497	155346011	144.864	100-500
Gnb1	8	chr4	155305204	155306213	184.157	100-500
Gnb1	8	chr4	155235230	155236052	254.131	100-500
Gnb1	8	chr4	155223126	155223626	266.235	100-500
Gnb1	8	chr4	155173023	155174442	316.338	100-500
Gnb1	8	chr4	156185453	156187099	696.092	500-1500
Gnb4	4	chr3	32610335	32611030	4.732	1-10
Gnb4	4	chr3	32397569	32398069	217.498	100-500
Gnb4	4	chr3	32396758	32397547	218.309	100-500
Gnb4	4	chr3	31093093	31094401	1521.97	>1500
Gnb5	4	chr9	72639412	72640688	35722.4	>1500
Gnb5	4	chr9	74975433	74976348	38058.4	>1500
Gnb5	4	chr9	75313398	75315127	38396.4	>1500
Gnb5	4	chr9	77750115	77751533	40833.1	>1500
Gnpat	3	chr8	125217269	125219480	356.236	100-500
Gnpat	3	chr8	125253377	125255431	392.344	100-500
Gnpat	3	chr8	125558399	125559514	697.366	500-1500
Gpam	6	chr19	55098421	55098921	0.044	1-10
Gpam	6	chr19	55122347	55123061	23.97	10-100
Gpam	6	chr19	55061541	55062422	36.836	10-100
Gpam	6	chr19	55060668	55061401	37.709	10-100
Gpam	6	chr19	53852240	53853619	1246.14	500-1500
Gpam	6	chr19	53312946	53314535	1785.43	>1500
Gpd2	9	chr2	57225154	57225654	10.524	10-100
Gpd2	9	chr2	57283179	57284430	47.501	10-100
Gpd2	9	chr2	57114063	57117117	121.615	100-500
Gpd2	9	chr2	57378090	57378850	142.412	100-500
Gpd2	9	chr2	57597701	57598201	362.023	100-500
Gpd2	9	chr2	57698217	57699677	462.539	100-500
Gpd2	9	chr2	58174397	58175352	938.719	500-1500
Gpd2	9	chr2	59611749	59613487	2376.07	>1500
Gpd2	9	chr2	61655016	61657576	4419.34	>1500
Grm3	3	chr5	9702640	9704061	21.612	10-100
Grm3	3	chr5	9661788	9662706	62.464	10-100
Grm3	3	chr5	9338584	9340289	385.668	100-500
Grm5	2	chr7	87586242	87586742	4.074	1-10
Grm5	2	chr7	87925927	87926887	343.759	100-500
Gstm5	9	chr3	107887667	107888548	6.187	1-10
Gstm5	9	chr3	107868853	107869613	25.001	10-100
Gstm5	9	chr3	107807008	107807882	86.846	10-100
Gstm5	9	chr3	108174746	108175246	280.892	100-500
Gstm5	9	chr3	107537050	107537956	356.804	100-500
Gstm5	9	chr3	108327190	108328814	433.336	100-500
Gstm5	9	chr3	108409894	108410900	516.04	500-1500
Gstm5	9	chr3	108411351	108412201	517.497	500-1500
Gstm5	9	chr3	106721461	106722433	1172.39	500-1500
Gstp1	3	chr19	4169203	4170146	132.391	100-500
Gstp1	3	chr19	4333293	4334280	296.481	100-500
Gstp1	3	chr19	3324912	3326141	711.9	500-1500
H2afz	2	chr3	137785129	137786009	100868	>1500
H2afz	2	chr3	137865079	137865983	100948	>1500
Hbegf	5	chr18	36521508	36522726	6.803	1-10
Hbegf	5	chr18	36525154	36525981	10.449	10-100
Hbegf	5	chr18	35918706	35921148	595.999	500-1500
Hbegf	5	chr18	37217086	37218572	702.381	500-1500
Hbegf	5	chr18	37841890	37843077	1327.18	500-1500
Heatr5a	8	chr12	52009619	52010777	39.398	10-100
Heatr5a	8	chr12	51865409	51866340	104.812	100-500
Heatr5a	8	chr12	51844232	51845756	125.989	100-500
Heatr5a	8	chr12	52186125	52187666	215.904	100-500
Heatr5a	8	chr12	52503103	52503913	532.882	500-1500
Heatr5a	8	chr12	51117344	51118726	852.877	500-1500
Heatr5a	8	chr12	51001667	51002779	968.554	500-1500
Heatr5a	8	chr12	50942980	50944573	1027.24	500-1500
Herc2	2	chr7	56055280	56055780	7.125	1-10
Herc2	2	chr7	55744429	55745321	303.726	100-500
Hnrnpl	3	chr7	28808552	28809450	0.338	1-10
Hnrnpl	3	chr7	28802172	28803270	6.718	1-10
Hnrnpl	3	chr7	29070526	29072056	261.636	100-500
Homer2	6	chr7	81705941	81707906	14.076	10-100
Homer2	6	chr7	81673305	81674069	18.56	10-100
Homer2	6	chr7	81654785	81655812	37.08	10-100
Homer2	6	chr7	81653560	81654572	38.305	10-100
Homer2	6	chr7	79577214	79579410	2114.65	>1500
Homer2	6	chr7	79534808	79536786	2157.06	>1500
Hps5	3	chr7	46838711	46839211	43.93	10-100
Hps5	3	chr7	46508905	46510250	285.876	100-500
Hps5	3	chr7	46421991	46423282	372.79	100-500
Hsd17b7	5	chr1	169933966	169934883	34.139	10-100
Hsd17b7	5	chr1	170477599	170478567	509.494	500-1500
Hsd17b7	5	chr1	171044219	171045470	1076.11	500-1500
Hsd17b7	5	chr1	171101651	171103313	1133.55	500-1500
Hsd17b7	5	chr1	171262642	171263767	1294.54	500-1500
Igfbp3	7	chr11	7226155	7226973	13.332	10-100
Igfbp3	7	chr11	7192397	7193570	20.426	10-100
Igfbp3	7	chr11	7181791	7183081	31.032	10-100
Igfbp3	7	chr11	7160574	7161969	52.249	10-100
Igfbp3	7	chr11	7288932	7290360	76.109	10-100
Igfbp3	7	chr11	6415510	6416941	797.313	500-1500
Igfbp3	7	chr11	6388807	6389979	824.016	500-1500
Isoc1	4	chr18	58668003	58668503	10.521	10-100
Isoc1	4	chr18	58668794	58669520	11.312	10-100
Isoc1	4	chr18	58123460	58124549	534.022	500-1500
Isoc1	4	chr18	57703677	57704628	953.805	500-1500
Itga6	6	chr2	71787750	71788250	2.811	1-10
Itga6	6	chr2	71775119	71776022	9.82	1-10
Itga6	6	chr2	71517002	71518113	267.937	100-500
Itga6	6	chr2	72426222	72427781	641.283	500-1500
Itga6	6	chr2	72980282	72981089	1195.34	500-1500
Itga6	6	chr2	70167893	70169504	1617.05	>1500
Itgb1	3	chr8	128654190	128655123	29.464	10-100
Itgb1	3	chr8	128528445	128529385	155.209	100-500
Itgb1	3	chr8	126666287	126667509	2017.37	>1500
Kdm2b	8	chr5	122987196	122987878	87.946	10-100
Kdm2b	8	chr5	123005616	123006116	106.366	100-500
Kdm2b	8	chr5	123006161	123006661	106.911	100-500
Kdm2b	8	chr5	123056956	123058342	157.706	100-500
Kdm2b	8	chr5	123136010	123136851	236.76	100-500
Kdm2b	8	chr5	123138266	123138948	239.016	100-500
Kdm2b	8	chr5	124350754	124353027	1451.5	500-1500
Kdm2b	8	chr5	125404832	125407008	2505.58	>1500
Khdrbs2	2	chr1	30873169	30874206	1297.55	500-1500
Khdrbs2	2	chr1	34005169	34006660	1834.45	>1500
Kidins220	5	chr12	24927972	24928751	44.96	10-100
Kidins220	5	chr12	25033599	25035071	60.667	10-100
Kidins220	5	chr12	25098681	25099181	125.749	100-500
Kidins220	5	chr12	25870847	25871533	897.915	500-1500
Kidins220	5	chr12	26532935	26534585	1560	>1500
Klhl25	9	chr7	75852149	75852933	5.811	1-10
Klhl25	9	chr7	75880182	75881080	33.844	10-100
Klhl25	9	chr7	75781172	75782451	65.166	10-100
Klhl25	9	chr7	75754902	75756308	91.436	10-100
Klhl25	9	chr7	75982839	75983974	136.501	100-500
Klhl25	9	chr7	75998671	76000172	152.333	100-500
Klhl25	9	chr7	76392147	76394222	545.809	500-1500
Klhl25	9	chr7	73617731	73618882	2228.61	>1500
Klhl25	9	chr7	79534808	79536786	3688.47	>1500
L1cam	6	chrX	73867227	73867727	12.507	10-100
L1cam	6	chrX	73914890	73915390	35.156	10-100
L1cam	6	chrX	73814396	73815879	65.338	10-100
L1cam	6	chrX	73524355	73525910	355.379	100-500
L1cam	6	chrX	74244476	74245099	364.742	100-500
L1cam	6	chrX	73007537	73008494	872.197	500-1500
Lamp1	3	chr8	12873084	12874673	284.077	100-500
Lamp1	3	chr8	12400711	12402296	756.45	500-1500
Lamp1	3	chr8	11555118	11555618	1602.04	>1500
Lhfp	8	chr3	52196115	52197106	843.432	500-1500
Lhfp	8	chr3	52101608	52102991	937.939	500-1500
Lhfp	8	chr3	52087601	52088860	951.946	500-1500
Lhfp	8	chr3	52045906	52047299	993.641	500-1500
Lhfp	8	chr3	52007095	52008340	1032.45	500-1500
Lhfp	8	chr3	51888208	51890645	1151.34	500-1500
Lhfp	8	chr3	51701385	51702501	1338.16	500-1500
Lhfp	8	chr3	51341161	51342272	1698.39	>1500
Limk2	7	chr11	3370886	3372335	15.845	10-100
Limk2	7	chr11	3395882	3396949	40.841	10-100
Limk2	7	chr11	3441649	3442754	86.608	10-100
Limk2	7	chr11	3535267	3536039	180.226	100-500
Limk2	7	chr11	3123040	3124339	232.001	100-500
Limk2	7	chr11	4096153	4097760	741.112	500-1500
Limk2	7	chr11	6388807	6389979	3033.77	>1500
Lmo1	6	chr7	109165823	109166917	3.596	1-10
Lmo1	6	chr7	109174539	109175039	5.12	1-10
Lmo1	6	chr7	109175051	109177234	5.632	1-10
Lmo1	6	chr7	109190857	109191357	21.438	10-100
Lmo1	6	chr7	109191448	109192240	22.029	10-100
Lmo1	6	chr7	109114919	109116712	54.5	10-100
Maged2	4	chrX	150477738	150478952	334.164	100-500
Maged2	4	chrX	150458115	150459896	353.787	100-500
Maged2	4	chrX	151168507	151169806	356.605	100-500
Maged2	4	chrX	151800563	151801685	988.661	500-1500
Map3k5	4	chr10	19922274	19922934	10.252	10-100
Map3k5	4	chr10	20285542	20286974	353.016	100-500
Map3k5	4	chr10	19396212	19397804	536.314	500-1500
Map3k5	4	chr10	20944291	20945070	1011.76	500-1500
Map9	2	chr3	82406338	82406838	50.266	10-100
Map9	2	chr3	84219876	84221172	1863.8	>1500
Men1	3	chr19	6416006	6416848	83.027	10-100
Men1	3	chr19	6496855	6498291	163.876	100-500
Men1	3	chr19	6951376	6952548	618.397	500-1500
Metap1d	8	chr2	71445544	71446244	5.794	1-10
Metap1d	8	chr2	71420830	71421499	30.508	10-100
Metap1d	8	chr2	71517002	71518113	65.664	10-100
Metap1d	8	chr2	71529994	71530520	78.656	10-100
Metap1d	8	chr2	71540517	71541637	89.179	10-100
Metap1d	8	chr2	71244421	71245937	206.917	100-500
Metap1d	8	chr2	72980282	72981089	1528.94	>1500
Metap1d	8	chr2	73571967	73573322	2120.63	>1500
Micall1	2	chr15	79192312	79193961	85.329	10-100
Micall1	2	chr15	78735034	78737291	371.949	100-500
Mmp2	7	chr8	92850167	92850667	24.87	10-100
Mmp2	7	chr8	93569283	93570675	743.986	500-1500
Mmp2	7	chr8	93571358	93572615	746.061	500-1500
Mmp2	7	chr8	93813013	93813811	987.716	500-1500
Mmp2	7	chr8	93917449	93918438	1092.15	500-1500
Mmp2	7	chr8	93932372	93933743	1107.08	500-1500
Mmp2	7	chr8	94993267	94994947	2167.97	>1500
Mpped1	9	chr15	83779774	83780682	1.751	1-10
Mpped1	9	chr15	83780955	83782123	2.932	1-10
Mpped1	9	chr15	83774884	83775384	3.139	1-10
Mpped1	9	chr15	83782328	83782828	4.305	1-10
Mpped1	9	chr15	83772172	83772860	5.851	1-10
Mpped1	9	chr15	83771571	83772071	6.452	1-10
Mpped1	9	chr15	83765655	83766622	12.368	10-100
Mpped1	9	chr15	83845666	83846975	67.643	10-100
Mpped1	9	chr15	83996813	83998464	218.79	100-500
Mpv17l	2	chr16	13940134	13941206	38.973	10-100
Mpv17l	2	chr16	13753938	13755035	147.223	100-500
Mrpl14	7	chr17	45680473	45681243	3.876	1-10
Mrpl14	7	chr17	45662837	45663762	21.512	10-100
Mrpl14	7	chr17	45723394	45725002	39.045	10-100
Mrpl14	7	chr17	45735734	45737707	51.385	10-100
Mrpl14	7	chr17	45629557	45631198	54.792	10-100
Mrpl14	7	chr17	45595034	45596097	89.315	10-100
Mrpl14	7	chr17	45584212	45585618	100.137	100-500
Mrpl28	3	chr17	26131538	26132353	10.035	10-100
Mrpl28	3	chr17	26068833	26070124	52.67	10-100
Mrpl28	3	chr17	26042291	26043965	79.212	10-100
Mrpl52	4	chr14	54448580	54449739	23.671	10-100
Mrpl52	4	chr14	54526791	54529142	101.882	100-500
Mrpl52	4	chr14	55053515	55054549	628.606	500-1500
Mrpl52	4	chr14	55054888	55055899	629.979	500-1500
Mrps16	5	chr14	20639916	20641227	247.382	100-500
Mrps16	5	chr14	20660865	20661693	268.331	100-500
Mrps16	5	chr14	19986511	19987706	406.023	100-500
Mrps16	5	chr14	21368570	21369524	976.036	500-1500
Mrps16	5	chr14	24616881	24619148	4224.35	>1500
Msto1	3	chr3	88622477	88623425	290.373	100-500
Msto1	3	chr3	88221483	88222908	691.367	500-1500
Msto1	3	chr3	88204693	88206804	708.157	500-1500
Mt3	9	chr8	94154532	94155032	3.925	1-10
Mt3	9	chr8	94118525	94119839	32.082	10-100
Mt3	9	chr8	94266307	94267370	115.7	100-500
Mt3	9	chr8	93917449	93918438	233.158	100-500
Mt3	9	chr8	93626333	93627993	524.274	500-1500
Mt3	9	chr8	93571358	93572615	579.249	500-1500
Mt3	9	chr8	93569283	93570675	581.324	500-1500
Mt3	9	chr8	94993267	94994947	842.66	500-1500
Mt3	9	chr8	95242490	95243708	1091.88	500-1500
Mtmr9	5	chr14	63585725	63586751	42.872	10-100
Mtmr9	5	chr14	63177700	63178838	365.153	100-500
Mtmr9	5	chr14	64199307	64200605	656.454	500-1500
Mtmr9	5	chr14	64377358	64379679	834.505	500-1500
Mtmr9	5	chr14	64439906	64440880	897.053	500-1500
Mturn	5	chr6	54703522	54704022	24.089	10-100
Mturn	5	chr6	54704902	54706063	25.469	10-100
Mturn	5	chr6	54719507	54720327	40.074	10-100
Mturn	5	chr6	54759812	54761086	80.379	10-100
Mturn	5	chr6	55676244	55677229	996.811	500-1500
Mtx3	2	chr13	93303182	93304267	460.414	100-500
Mtx3	2	chr13	91370425	91371969	1472.34	500-1500
Mycbp	7	chr4	124034837	124036131	131.824	100-500
Mycbp	7	chr4	124047841	124048867	144.828	100-500
Mycbp	7	chr4	123663739	123665066	239.274	100-500
Mycbp	7	chr4	123526678	123528181	376.335	100-500
Mycbp	7	chr4	123411729	123412412	491.284	100-500
Mycbp	7	chr4	123013340	123015271	889.673	500-1500
Mycbp	7	chr4	122996431	122997493	906.582	500-1500
Myo5b	5	chr18	74443909	74444409	3.29	1-10
Myo5b	5	chr18	74889864	74891262	449.245	100-500
Myo5b	5	chr18	73962651	73964277	477.968	100-500
Myo5b	5	chr18	73867492	73868415	573.127	500-1500
Myo5b	5	chr18	75501749	75503411	1061.13	500-1500
N4bp1	3	chr8	86872993	86873916	11.165	10-100
N4bp1	3	chr8	86437382	86439313	446.776	100-500
N4bp1	3	chr8	87667564	87669248	783.406	500-1500
Nagk	2	chr6	83866549	83868031	73.549	10-100
Nagk	2	chr6	83427224	83428803	365.776	100-500
Ndufc1	11	chr3	50983124	50984426	424.405	100-500
Ndufc1	11	chr3	51086530	51087464	320.999	100-500
Ndufc1	11	chr3	51288844	51289554	118.685	100-500
Ndufc1	11	chr3	51340574	51341074	66.955	10-100
Ndufc1	11	chr3	51341161	51342272	66.368	10-100
Ndufc1	11	chr3	51364653	51365902	42.876	10-100
Ndufc1	11	chr3	51701385	51702501	293.856	100-500
Ndufc1	11	chr3	51788694	51789972	381.165	100-500
Ndufc1	11	chr3	51888208	51890645	480.679	100-500
Ndufc1	11	chr3	52007095	52008340	599.566	500-1500
Ndufc1	11	chr3	52101608	52102991	694.079	500-1500
Nf2	4	chr11	4802900	4804314	29.135	10-100
Nf2	4	chr11	4096153	4097760	735.882	500-1500
Nf2	4	chr11	6388807	6389979	1556.77	>1500
Nf2	4	chr11	6415510	6416941	1583.47	>1500
Nkain3	2	chr4	20517386	20519194	260.182	100-500
Nkain3	2	chr4	21688262	21689333	910.694	500-1500
Nnat	6	chr2	157561147	157561879	3.069	1-10
Nnat	6	chr2	157474938	157476460	83.14	10-100
Nnat	6	chr2	157464316	157465622	93.762	10-100
Nnat	6	chr2	157347367	157348413	210.711	100-500
Nnat	6	chr2	157049374	157050734	508.704	500-1500
Nnat	6	chr2	156664991	156666673	893.087	500-1500
Nrep	1	chr18	33442872	33443710	19.662	10-100
Nrn1	7	chr13	36735862	36737023	2.485	1-10
Nrn1	7	chr13	36727032	36727787	6.345	1-10
Nrn1	7	chr13	36724377	36724877	9	1-10
Nrn1	7	chr13	36723770	36724270	9.607	1-10
Nrn1	7	chr13	36612279	36613824	121.098	100-500
Nrn1	7	chr13	36577982	36579111	155.395	100-500
Nrn1	7	chr13	37311398	37313442	578.021	500-1500
Nudcd2	6	chr11	40693343	40693843	38.318	10-100
Nudcd2	6	chr11	40691947	40693282	39.714	10-100
Nudcd2	6	chr11	40600125	40601905	131.536	100-500
Nudcd2	6	chr11	41158764	41161104	427.103	100-500
Nudcd2	6	chr11	37235991	37237504	3495.67	>1500
Nudcd2	6	chr11	36677267	36678412	4054.39	>1500
Otulin	9	chr15	27612505	27613199	17.088	10-100
Otulin	9	chr15	27487975	27488915	141.618	100-500
Otulin	9	chr15	27779345	27780403	149.752	100-500
Otulin	9	chr15	27796735	27798555	167.142	100-500
Otulin	9	chr15	27923292	27924462	293.699	100-500
Otulin	9	chr15	27325776	27326903	303.817	100-500
Otulin	9	chr15	27937121	27939257	307.528	100-500
Otulin	9	chr15	27943415	27944294	313.822	100-500
Otulin	9	chr15	25773530	25775574	1856.06	>1500
P4hb	2	chr11	120350124	120350624	222.029	100-500
P4hb	2	chr11	120315665	120316987	256.488	100-500
Pafah1b3	6	chr7	25291036	25291536	5.819	1-10
Pafah1b3	6	chr7	25278163	25280223	18.692	10-100
Pafah1b3	6	chr7	25267351	25268415	29.504	10-100
Pafah1b3	6	chr7	25247898	25248696	48.957	10-100
Pafah1b3	6	chr7	25178799	25180174	118.056	100-500
Pafah1b3	6	chr7	25076882	25077792	219.973	100-500
Pdcd11	4	chr19	47211552	47213005	122.786	100-500
Pdcd11	4	chr19	46523320	46524198	565.446	500-1500
Pdcd11	4	chr19	46499681	46500393	589.085	500-1500
Pdcd11	4	chr19	46041809	46042759	1046.96	500-1500
Pdpn	6	chr4	143296970	143297733	1.494	1-10
Pdpn	6	chr4	143279481	143280439	18.983	10-100
Pdpn	6	chr4	143278034	143279444	20.43	10-100
Pdpn	6	chr4	143219152	143219932	79.312	10-100
Pdpn	6	chr4	143161594	143162433	136.87	100-500
Pdpn	6	chr4	142411126	142412208	887.338	500-1500
Pef1	1	chr4	129966935	129968059	138.621	100-500
Phf13	3	chr4	151980685	151981879	14.394	10-100
Phf13	3	chr4	152177407	152179016	182.328	100-500
Phf13	3	chr4	151127776	151129967	867.303	500-1500
Pip4k2b	4	chr11	97987499	97989506	243.895	100-500
Pip4k2b	4	chr11	98283684	98284678	540.08	500-1500
Pip4k2b	4	chr11	98338270	98339761	594.666	500-1500
Pip4k2b	4	chr11	98747053	98748282	1003.45	500-1500
Plppr1	3	chr4	49041500	49042248	15.962	10-100
Plppr1	3	chr4	49087339	49088504	29.877	10-100
Plppr1	3	chr4	48042704	48043690	1014.76	500-1500
Pmp22	3	chr11	63135518	63136018	8.536	1-10
Pmp22	3	chr11	62997594	62998335	129.388	100-500
Pmp22	3	chr11	62613576	62614746	513.406	500-1500
Polr1e	4	chr4	45689414	45690992	672.805	500-1500
Polr1e	4	chr4	46452094	46452898	1435.48	500-1500
Polr1e	4	chr4	43406228	43406997	1610.38	>1500
Polr1e	4	chr4	48042704	48043690	3026.09	>1500
Ppip5k2	6	chr1	97833213	97834936	64.221	10-100
Ppip5k2	6	chr1	97843106	97844013	74.114	10-100
Ppip5k2	6	chr1	97848526	97849804	79.534	10-100
Ppip5k2	6	chr1	97622297	97623638	146.695	100-500
Ppip5k2	6	chr1	98002175	98003468	233.183	100-500
Ppip5k2	6	chr1	98189574	98191096	420.582	100-500
Ppp1r18	5	chr17	35866337	35867052	2.742	1-10
Ppp1r18	5	chr17	35873673	35874173	10.078	10-100
Ppp1r18	5	chr17	35836884	35837384	26.711	10-100
Ppp1r18	5	chr17	35918866	35919673	55.271	10-100
Ppp1r18	5	chr17	35700471	35700971	163.124	100-500
Prep	7	chr10	45051029	45051811	14.187	10-100
Prep	7	chr10	45045185	45046273	20.031	10-100
Prep	7	chr10	45103100	45105114	37.884	10-100
Prep	7	chr10	45009189	45010497	56.027	10-100
Prep	7	chr10	44999926	45001393	65.29	10-100
Prep	7	chr10	45485886	45486698	420.67	100-500
Prep	7	chr10	42277542	42278400	2787.67	>1500
Prkaca	6	chr8	83998203	83999013	27.225	10-100
Prkaca	6	chr8	83874329	83876569	96.649	10-100
Prkaca	6	chr8	83442313	83442813	528.665	500-1500
Prkaca	6	chr8	84708605	84709632	737.627	500-1500
Prkaca	6	chr8	84741973	84743246	770.995	500-1500
Prkaca	6	chr8	84813810	84816012	842.832	500-1500
Prmt2	1	chr10	75872301	75873955	364.464	100-500
Prmt3	8	chr7	49779211	49779711	2.853	1-10
Prmt3	8	chr7	49786623	49787646	10.265	10-100
Prmt3	8	chr7	49842531	49843955	66.173	10-100
Prmt3	8	chr7	49922629	49923816	146.271	100-500
Prmt3	8	chr7	49267781	49269030	508.577	500-1500
Prmt3	8	chr7	49145161	49146705	631.197	500-1500
Prmt3	8	chr7	48137028	48138816	1639.33	>1500
Prmt3	8	chr7	46508905	46510250	3267.45	>1500
Psd2	10	chr18	35958651	35960235	4.179	1-10
Psd2	10	chr18	35938207	35940350	24.623	10-100
Psd2	10	chr18	35918706	35921148	44.124	10-100
Psd2	10	chr18	36017709	36018648	54.879	10-100
Psd2	10	chr18	35873171	35875335	89.659	10-100
Psd2	10	chr18	35848509	35849327	114.321	100-500
Psd2	10	chr18	35847560	35848463	115.27	100-500
Psd2	10	chr18	36286162	36287235	323.332	100-500
Psd2	10	chr18	37217086	37218572	1254.26	500-1500
Psd2	10	chr18	37823707	37826585	1860.88	>1500
Psmb4	3	chr3	94483996	94484496	401.862	100-500
Psmb4	3	chr3	95950373	95952045	1064.52	500-1500
Psmb4	3	chr3	98042945	98044123	3157.09	>1500
Ptma	7	chr1	86528043	86528543	3.486	1-10
Ptma	7	chr1	86531612	86532863	7.055	1-10
Ptma	7	chr1	86503938	86504605	20.619	10-100
Ptma	7	chr1	86487188	86488218	37.369	10-100
Ptma	7	chr1	86442075	86443465	82.482	10-100
Ptma	7	chr1	86441253	86441956	83.304	10-100
Ptma	7	chr1	86433970	86434871	90.587	10-100
Ptn	8	chr6	36818855	36819967	9.776	1-10
Ptn	8	chr6	36797030	36797716	12.049	10-100
Ptn	8	chr6	36788576	36789262	20.503	10-100
Ptn	8	chr6	36784790	36785290	24.289	10-100
Ptn	8	chr6	36777581	36778081	31.498	10-100
Ptn	8	chr6	36776883	36777383	32.196	10-100
Ptn	8	chr6	36857718	36859147	48.639	10-100
Ptn	8	chr6	36755162	36755662	53.917	10-100
Ptpro	6	chr6	137268462	137269117	18.163	10-100
Ptpro	6	chr6	137272051	137272965	21.752	10-100
Ptpro	6	chr6	137178643	137179512	71.656	10-100
Ptpro	6	chr6	136532387	136533192	717.912	500-1500
Ptpro	6	chr6	136470221	136471357	780.078	500-1500
Ptpro	6	chr6	138420378	138421034	1170.08	500-1500
Ptprz1	5	chr6	22887601	22888330	14.099	10-100
Ptprz1	5	chr6	22833580	22835042	39.922	10-100
Ptprz1	5	chr6	22824894	22825810	48.608	10-100
Ptprz1	5	chr6	22793884	22796325	79.618	10-100
Ptprz1	5	chr6	22715853	22717583	157.649	100-500
Rab15	2	chr12	76195732	76197489	625.692	500-1500
Rab15	2	chr12	75872946	75874642	948.478	500-1500
Rab31	6	chr17	65768284	65768784	3.368	1-10
Rab31	6	chr17	65741490	65743372	30.162	10-100
Rab31	6	chr17	65827069	65828506	55.417	10-100
Rab31	6	chr17	65701587	65702752	70.065	10-100
Rab31	6	chr17	65699715	65700789	71.937	10-100
Rab31	6	chr17	65915666	65916833	144.014	100-500
Rac3	2	chr11	120712655	120713155	6.813	1-10
Rac3	2	chr11	120315665	120316987	403.803	100-500
Rack1	7	chr11	48790158	48790866	8.202	1-10
Rack1	7	chr11	48787806	48789137	10.554	10-100
Rack1	7	chr11	48823654	48824367	25.294	10-100
Rack1	7	chr11	48833666	48834721	35.306	10-100
Rack1	7	chr11	48852929	48853901	54.569	10-100
Rack1	7	chr11	48855404	48857116	57.044	10-100
Rack1	7	chr11	47988225	47989435	810.135	500-1500
Ran	1	chr5	129052582	129053411	34.426	10-100
Rasgrf2	4	chr13	91370425	91371969	760.303	500-1500
Rasgrf2	4	chr13	93303182	93304267	1172.45	500-1500
Rasgrf2	4	chr13	90912699	90914131	1218.03	500-1500
Rasgrf2	4	chr13	89739340	89741564	2391.39	>1500
Rbak	11	chr5	143048191	143049056	131.484	100-500
Rbak	11	chr5	142974485	142975599	205.19	100-500
Rbak	11	chr5	142961463	142962767	218.212	100-500
Rbak	11	chr5	142876930	142877814	302.745	100-500
Rbak	11	chr5	142868888	142869864	310.787	100-500
Rbak	11	chr5	142857164	142858316	322.511	100-500
Rbak	11	chr5	142823381	142823881	356.294	100-500
Rbak	11	chr5	142821400	142822219	358.275	100-500
Rbak	11	chr5	142819302	142820142	360.373	100-500
Rbak	11	chr5	142761240	142762438	418.435	100-500
Rbak	11	chr5	142371102	142372156	808.573	500-1500
Rhobtb1	4	chr10	69465493	69466695	258.941	100-500
Rhobtb1	4	chr10	70598073	70600349	1391.52	500-1500
Rhobtb1	4	chr10	66921315	66921815	2285.24	>1500
Rhobtb1	4	chr10	66919900	66921127	2286.65	>1500
Ric8a	3	chr7	141047507	141049259	192.11	100-500
Ric8a	3	chr7	141069410	141071038	214.013	100-500
Ric8a	3	chr7	141172056	141173138	316.659	100-500
Rimklb	5	chr6	122491547	122492047	6.342	1-10
Rimklb	5	chr6	122495020	122497271	9.815	1-10
Rimklb	5	chr6	122296887	122298675	188.318	100-500
Rimklb	5	chr6	122764055	122765455	278.85	100-500
Rimklb	5	chr6	122810838	122811721	325.633	100-500
Rnf152	5	chr1	105354749	105355447	0.861	1-10
Rnf152	5	chr1	105907906	105909050	552.296	500-1500
Rnf152	5	chr1	106154557	106155709	798.947	500-1500
Rnf152	5	chr1	106629469	106630785	1273.86	500-1500
Rnf152	5	chr1	106702330	106703589	1346.72	500-1500
Rnf41	2	chr10	128493645	128494522	84.029	10-100
Rnf41	2	chr10	128096580	128098014	313.036	100-500
Rpa3	6	chr6	8274313	8275988	16.272	10-100
Rpa3	6	chr6	8294076	8294830	36.035	10-100
Rpa3	6	chr6	8299011	8299924	40.97	10-100
Rpa3	6	chr6	8307718	8308806	49.677	10-100
Rpa3	6	chr6	8421816	8423013	163.775	100-500
Rpa3	6	chr6	6868984	6870791	1389.06	500-1500
Rpia	7	chr6	70804451	70805216	13.376	10-100
Rpia	7	chr6	70805240	70806600	14.165	10-100
Rpia	7	chr6	70768228	70769215	22.847	10-100
Rpia	7	chr6	70823984	70824921	32.909	10-100
Rpia	7	chr6	71633244	71633744	842.169	500-1500
Rpia	7	chr6	72216509	72217787	1425.43	500-1500
Rpia	7	chr6	72518665	72520700	1727.59	>1500
Rpl26	9	chr11	68939588	68940088	40.022	10-100
Rpl26	9	chr11	69040111	69040611	140.545	100-500
Rpl26	9	chr11	69040808	69042012	141.242	100-500
Rpl26	9	chr11	69366087	69366817	466.521	100-500
Rpl26	9	chr11	69408513	69410173	508.947	500-1500
Rpl26	9	chr11	69410628	69411628	511.062	500-1500
Rpl26	9	chr11	69418321	69419575	518.755	500-1500
Rpl26	9	chr11	69799994	69801264	900.428	500-1500
Rpl26	9	chr11	70028640	70030263	1129.07	500-1500
Rpl3	3	chr15	80076306	80077281	6	1-10
Rpl3	3	chr15	79882595	79883982	199.711	100-500
Rpl3	3	chr15	80710497	80711751	628.191	500-1500
Rpl34	8	chr3	130737835	130738335	8.598	1-10
Rpl34	8	chr3	130714969	130715715	14.268	10-100
Rpl34	8	chr3	130758002	130759796	28.765	10-100
Rpl34	8	chr3	130838517	130839459	109.28	100-500
Rpl34	8	chr3	130945712	130947570	216.475	100-500
Rpl34	8	chr3	131111554	131112732	382.317	100-500
Rpl34	8	chr3	129536139	129536639	1193.1	500-1500
Rpl34	8	chr3	129533484	129534717	1195.75	500-1500
Rplp0	3	chr5	115531584	115532343	25.883	10-100
Rplp0	3	chr5	115488574	115490515	68.893	10-100
Rplp0	3	chr5	115436278	115436778	121.189	100-500
Rps11	2	chr7	45161904	45162643	38.615	10-100
Rps11	2	chr7	44304397	44305719	818.892	500-1500
Rps19	6	chr7	24889901	24891188	7.225	1-10
Rps19	6	chr7	24903994	24904494	21.318	10-100
Rps19	6	chr7	25007521	25008463	124.845	100-500
Rps19	6	chr7	25076882	25077792	194.206	100-500
Rps19	6	chr7	25178799	25180174	296.123	100-500
Rps19	6	chr7	25278163	25280223	395.487	100-500
Rps20	4	chr4	3874766	3875931	40.211	10-100
Rps20	4	chr4	3929505	3930315	94.95	10-100
Rps20	4	chr4	5643691	5645069	1809.14	>1500
Rps20	4	chr4	5797712	5799389	1963.16	>1500
Rps9	4	chr7	3683806	3686022	18.235	10-100
Rps9	4	chr7	3644130	3644630	57.911	10-100
Rps9	4	chr7	4124281	4125206	422.24	100-500
Rps9	4	chr7	4546082	4547667	844.041	500-1500
S100a10	3	chr3	93546926	93547781	6.191	1-10
S100a10	3	chr3	93568273	93569248	15.156	10-100
S100a10	3	chr3	97297058	97298437	3743.94	>1500
Sall2	7	chr14	52315218	52316975	0.005	1-10
Sall2	7	chr14	52295028	52296164	20.195	10-100
Sall2	7	chr14	52338596	52339584	23.373	10-100
Sall2	7	chr14	52342894	52344680	27.671	10-100
Sall2	7	chr14	52243958	52245074	71.265	10-100
Sall2	7	chr14	52118444	52119627	196.779	100-500
Sall2	7	chr14	52010385	52011160	304.838	100-500
Sap18	3	chr14	58074829	58075867	278.64	100-500
Sap18	3	chr14	58075939	58077059	279.75	100-500
Sap18	3	chr14	61172706	61173671	3376.52	>1500
Sccpdh	1	chr1	177257252	177259116	2408.98	>1500
Sdc4	2	chr2	164389042	164390055	53.046	10-100
Sdc4	2	chr2	164964133	164965056	522.045	500-1500
Serinc4	4	chr2	121449898	121450398	5.766	1-10
Serinc4	4	chr2	121289368	121290136	166.296	100-500
Serinc4	4	chr2	122347977	122349619	892.313	500-1500
Serinc4	4	chr2	122377316	122378209	921.652	500-1500
Serpine2	6	chr1	79696913	79697809	160.652	100-500
Serpine2	6	chr1	79580501	79582159	277.064	100-500
Serpine2	6	chr1	81520412	81521342	1662.85	>1500
Serpine2	6	chr1	81592934	81594594	1735.37	>1500
Serpine2	6	chr1	82282819	82283660	2425.25	>1500
Serpine2	6	chr1	82451542	82452701	2593.98	>1500
Serpinf1	4	chr11	75430654	75431154	9.131	1-10
Serpinf1	4	chr11	75431340	75431840	9.817	1-10
Serpinf1	4	chr11	75290774	75292737	130.749	100-500
Serpinf1	4	chr11	75273331	75274262	148.192	100-500
Sfpq	4	chr4	127021822	127022595	2.521	1-10
Sfpq	4	chr4	127015249	127016011	4.052	1-10
Sfpq	4	chr4	127004995	127005797	14.306	10-100
Sfpq	4	chr4	127167910	127170093	148.609	100-500
Sfrp1	7	chr8	23423996	23425726	14.494	10-100
Sfrp1	7	chr8	23437560	23438572	28.058	10-100
Sfrp1	7	chr8	23379657	23380547	29.845	10-100
Sfrp1	7	chr8	23360177	23361150	49.325	10-100
Sfrp1	7	chr8	23469722	23470628	60.22	10-100
Sfrp1	7	chr8	23077942	23079540	331.56	100-500
Sfrp1	7	chr8	22807704	22808804	601.798	500-1500
Sgpl1	1	chr10	59899177	59900007	1247.41	500-1500
Sla	13	chr15	66824299	66825207	6.43	1-10
Sla	13	chr15	66837784	66838542	7.055	1-10
Sla	13	chr15	66842932	66843432	12.203	10-100
Sla	13	chr15	66850730	66852095	20.001	10-100
Sla	13	chr15	66861628	66862284	30.899	10-100
Sla	13	chr15	66883230	66883730	52.501	10-100
Sla	13	chr15	66775754	66776701	54.975	10-100
Sla	13	chr15	66899343	66900654	68.614	10-100
Sla	13	chr15	66676206	66677560	154.523	100-500
Sla	13	chr15	66324065	66325463	506.664	500-1500
Sla	13	chr15	66239226	66240581	591.503	500-1500
Sla	13	chr15	68362328	68364188	1531.6	>1500
Sla	13	chr15	63997573	63998805	2833.16	>1500
Slc19a2	4	chr1	164394579	164395835	147.533	100-500
Slc19a2	4	chr1	164898702	164899863	651.656	500-1500
Slc19a2	4	chr1	165281613	165283300	1034.57	500-1500
Slc19a2	4	chr1	165934973	165936099	1687.93	>1500
Slc30a7	3	chr3	116015898	116016828	9.592	1-10
Slc30a7	3	chr3	116113384	116114931	107.078	100-500
Slc30a7	3	chr3	115579718	115580993	426.588	100-500
Slc4a4	6	chr5	88929259	88930881	43.999	10-100
Slc4a4	6	chr5	88829756	88831056	55.504	10-100
Slc4a4	6	chr5	88945595	88946466	60.335	10-100
Slc4a4	6	chr5	88721448	88722614	163.812	100-500
Slc4a4	6	chr5	88564713	88566257	320.547	100-500
Slc4a4	6	chr5	89701559	89702587	816.299	500-1500
Slc7a11	10	chr3	50461376	50462166	18.863	10-100
Slc7a11	10	chr3	50421466	50422389	21.047	10-100
Slc7a11	10	chr3	50381420	50383101	61.093	10-100
Slc7a11	10	chr3	51340574	51341074	898.061	500-1500
Slc7a11	10	chr3	51341161	51342272	898.648	500-1500
Slc7a11	10	chr3	51603811	51604618	1161.3	500-1500
Slc7a11	10	chr3	51701385	51702501	1258.87	500-1500
Slc7a11	10	chr3	51749074	51750736	1306.56	500-1500
Slc7a11	10	chr3	51888208	51890645	1445.69	500-1500
Slc7a11	10	chr3	52101608	52102991	1659.1	>1500
Slc7a2	6	chr8	40862966	40863466	2.599	1-10
Slc7a2	6	chr8	40879474	40879974	19.107	10-100
Slc7a2	6	chr8	40880811	40881591	20.444	10-100
Slc7a2	6	chr8	41041185	41042407	180.818	100-500
Slc7a2	6	chr8	41054338	41055078	193.971	100-500
Slc7a2	6	chr8	40331126	40332122	529.241	500-1500
Smurf2	4	chr11	107027490	107028693	107.875	100-500
Smurf2	4	chr11	106657672	106658904	261.943	100-500
Smurf2	4	chr11	105507801	105509096	1411.81	500-1500
Smurf2	4	chr11	104441511	104443174	2478.1	>1500
Sncaip	10	chr18	52777902	52778633	12.091	10-100
Sncaip	10	chr18	52749800	52750567	16.011	10-100
Sncaip	10	chr18	52782336	52783038	16.525	10-100
Sncaip	10	chr18	52783610	52784110	17.799	10-100
Sncaip	10	chr18	52746759	52747518	19.052	10-100
Sncaip	10	chr18	52745893	52746710	19.918	10-100
Sncaip	10	chr18	52807984	52808819	42.173	10-100
Sncaip	10	chr18	52847976	52848476	82.165	10-100
Sncaip	10	chr18	52887133	52888397	121.322	100-500
Sncaip	10	chr18	52909111	52910451	143.3	100-500
Snrnp200	2	chr2	127182456	127183444	23.93	10-100
Snrnp200	2	chr2	127521933	127523063	315.547	100-500
Sqle	2	chr15	59278767	59280282	34.325	10-100
Sqle	2	chr15	59153385	59155600	159.707	100-500
St3gal5	8	chr6	72108804	72110086	13.196	10-100
St3gal5	8	chr6	72216509	72217787	120.901	100-500
St3gal5	8	chr6	72244143	72245585	148.535	100-500
St3gal5	8	chr6	72512387	72513626	416.779	100-500
St3gal5	8	chr6	72518665	72520700	423.057	100-500
St3gal5	8	chr6	71633244	71633744	462.364	100-500
St3gal5	8	chr6	72711188	72712221	615.58	500-1500
St3gal5	8	chr6	72956061	72956901	860.453	500-1500
St8sia2	5	chr7	74006711	74007211	5.871	1-10
St8sia2	5	chr7	74024676	74025846	12.094	10-100
St8sia2	5	chr7	73917058	73918438	95.524	10-100
St8sia2	5	chr7	73617731	73618882	394.851	100-500
St8sia2	5	chr7	73537234	73538555	475.348	100-500
Stat3	1	chr11	101657522	101659241	719.082	500-1500
Stmn1	2	chr4	134477671	134478803	11.351	10-100
Stmn1	2	chr4	134430430	134431741	35.89	10-100
Strip1	4	chr3	107537050	107537956	93.56	10-100
Strip1	4	chr3	106955545	106956804	675.065	500-1500
Strip1	4	chr3	108409894	108410900	779.284	500-1500
Strip1	4	chr3	106721461	106722433	909.149	500-1500
Stx8	5	chr11	68145002	68146831	180.544	100-500
Stx8	5	chr11	68214620	68216485	250.162	100-500
Stx8	5	chr11	67611529	67613103	352.929	100-500
Stx8	5	chr11	69418321	69419575	1453.86	500-1500
Stx8	5	chr11	70028640	70030263	2064.18	>1500
Suclg2	3	chr6	94400337	94401967	1291.44	500-1500
Suclg2	3	chr6	93912420	93913969	1779.36	>1500
Suclg2	3	chr6	99520312	99523679	3828.53	>1500
Sulf2	4	chr2	166151509	166152482	2.676	1-10
Sulf2	4	chr2	166174367	166175553	20.182	10-100
Sulf2	4	chr2	165884564	165885284	269.621	100-500
Sulf2	4	chr2	165838530	165839872	315.655	100-500
Svbp	5	chr4	119204342	119205139	11.032	10-100
Svbp	5	chr4	120188214	120189288	994.904	500-1500
Svbp	5	chr4	120242146	120243323	1048.84	500-1500
Svbp	5	chr4	120252440	120253742	1059.13	500-1500
Svbp	5	chr4	120282677	120283552	1089.37	500-1500
Taf9	1	chr13	100659767	100660732	10.16	10-100
Taldo1	6	chr7	141408793	141409293	18.633	10-100
Taldo1	6	chr7	141434379	141434879	44.219	10-100
Taldo1	6	chr7	141435078	141435858	44.918	10-100
Taldo1	6	chr7	141468474	141469266	78.314	10-100
Taldo1	6	chr7	141172056	141173138	218.104	100-500
Taldo1	6	chr7	141047507	141049259	342.653	100-500
Tatdn2	9	chr6	113856744	113857244	161.694	100-500
Tatdn2	9	chr6	113857245	113858021	162.195	100-500
Tatdn2	9	chr6	113860508	113861497	165.458	100-500
Tatdn2	9	chr6	113889779	113891609	194.729	100-500
Tatdn2	9	chr6	112972058	112973593	722.992	500-1500
Tatdn2	9	chr6	112929002	112931081	766.048	500-1500
Tatdn2	9	chr6	112809494	112810291	885.556	500-1500
Tatdn2	9	chr6	114873930	114875682	1178.88	500-1500
Tatdn2	9	chr6	114882132	114883884	1187.08	500-1500
Thsd7a	7	chr6	12750286	12751011	2.133	1-10
Thsd7a	7	chr6	12380665	12381836	367.488	100-500
Thsd7a	7	chr6	12336518	12337650	411.635	100-500
Thsd7a	7	chr6	13835679	13836631	1087.53	500-1500
Thsd7a	7	chr6	13837787	13839249	1089.63	500-1500
Thsd7a	7	chr6	13920371	13922069	1172.22	500-1500
Thsd7a	7	chr6	14900577	14902057	2152.42	>1500
Timp3	4	chr10	86295982	86296617	2.43	1-10
Timp3	4	chr10	86302748	86303495	4.336	1-10
Timp3	4	chr10	86491455	86492480	193.043	100-500
Timp3	4	chr10	87488374	87490195	1189.96	500-1500
Tm2d2	1	chr8	25601864	25602971	586.653	500-1500
Tmem147	3	chr7	30717325	30717825	11.109	10-100
Tmem147	3	chr7	29517997	29519484	1210.44	500-1500
Tmem147	3	chr7	29070526	29072056	1657.91	>1500
Tmem164	5	chrX	142727183	142728379	47.783	10-100
Tmem164	5	chrX	143080038	143081128	400.638	100-500
Tmem164	5	chrX	143664089	143664993	984.689	500-1500
Tmem164	5	chrX	143906653	143907676	1227.25	500-1500
Tmem164	5	chrX	143931335	143932477	1251.93	500-1500
Tmem223	2	chr19	8820197	8820697	51.201	10-100
Tmem223	2	chr19	8837232	8838388	68.236	10-100
Tmem229b	5	chr12	78987464	78988190	7.539	1-10
Tmem229b	5	chr12	79006348	79007802	26.423	10-100
Tmem229b	5	chr12	79719124	79720228	739.199	500-1500
Tmem229b	5	chr12	79924574	79925923	944.649	500-1500
Tmem229b	5	chr12	80115056	80116461	1135.13	500-1500
Tmem245	2	chr4	57038216	57039746	91.887	10-100
Tmem245	2	chr4	54944696	54946497	2001.63	>1500
Tnc	11	chr4	64065085	64065964	19.249	10-100
Tnc	11	chr4	63994991	63995817	50.845	10-100
Tnc	11	chr4	64148964	64149464	103.128	100-500
Tnc	11	chr4	64259253	64260224	213.417	100-500
Tnc	11	chr4	63579578	63580564	466.258	100-500
Tnc	11	chr4	63409764	63411031	636.072	500-1500
Tnc	11	chr4	63408259	63409145	637.577	500-1500
Tnc	11	chr4	63404754	63405530	641.082	500-1500
Tnc	11	chr4	63402498	63403449	643.338	500-1500
Tnc	11	chr4	63389056	63390625	656.78	500-1500
Tnc	11	chr4	62998287	62999285	1047.55	500-1500
Tnfaip6	8	chr2	51847494	51848966	188.619	100-500
Tnfaip6	8	chr2	51830240	51831867	205.873	100-500
Tnfaip6	8	chr2	51768282	51769529	267.831	100-500
Tnfaip6	8	chr2	51752925	51754101	283.188	100-500
Tnfaip6	8	chr2	51146004	51146800	890.109	500-1500
Tnfaip6	8	chr2	51087566	51088483	948.547	500-1500
Tnfaip6	8	chr2	53082017	53083648	1045.9	500-1500
Tnfaip6	8	chr2	50970981	50971929	1065.13	500-1500
Tom1	5	chr8	74993091	74994211	38.595	10-100
Tom1	5	chr8	75070955	75072417	39.269	10-100
Tom1	5	chr8	70865409	70866402	4166.28	>1500
Tom1	5	chr8	70699275	70700482	4332.41	>1500
Tom1	5	chr8	70698248	70699165	4333.44	>1500
Tpmt	4	chr13	47053937	47054437	11.82	10-100
Tpmt	4	chr13	47017230	47017730	24.887	10-100
Tpmt	4	chr13	46334537	46335426	707.58	500-1500
Tpmt	4	chr13	49015077	49016859	1972.96	>1500
Trim27	11	chr13	21172123	21173135	5.808	1-10
Trim27	11	chr13	21171501	21172001	6.43	1-10
Trim27	11	chr13	21169497	21170257	8.434	1-10
Trim27	11	chr13	21167356	21168346	10.575	10-100
Trim27	11	chr13	21160600	21161949	17.331	10-100
Trim27	11	chr13	21159873	21160594	18.058	10-100
Trim27	11	chr13	21199648	21200931	21.717	10-100
Trim27	11	chr13	21221579	21223089	43.648	10-100
Trim27	11	chr13	21275445	21276868	97.514	10-100
Trim27	11	chr13	21407925	21408866	229.994	100-500
Trim27	11	chr13	20353402	20355458	824.529	500-1500
Trpc4ap	4	chr2	155819008	155819859	127.724	100-500
Trpc4ap	4	chr2	155473185	155474552	218.099	100-500
Trpc4ap	4	chr2	155929445	155930532	238.161	100-500
Trpc4ap	4	chr2	156664991	156666673	973.707	500-1500
Trpv2	5	chr11	62576529	62577029	4.043	1-10
Trpv2	5	chr11	62613576	62614746	41.09	10-100
Trpv2	5	chr11	62624319	62625728	51.833	10-100
Trpv2	5	chr11	62630056	62630816	57.57	10-100
Trpv2	5	chr11	62731407	62732196	158.921	100-500
Tuba1c	3	chr15	98992449	98993917	35.442	10-100
Tuba1c	3	chr15	98983097	98983909	44.794	10-100
Tuba1c	3	chr15	99316547	99317658	288.656	100-500
Tubb2a	10	chr13	34076317	34077496	0.591	1-10
Tubb2a	10	chr13	34087015	34089433	10.107	10-100
Tubb2a	10	chr13	34095518	34097110	18.61	10-100
Tubb2a	10	chr13	34045886	34046823	31.022	10-100
Tubb2a	10	chr13	34130955	34132099	54.047	10-100
Tubb2a	10	chr13	34148146	34149571	71.238	10-100
Tubb2a	10	chr13	34150156	34150656	73.248	10-100
Tubb2a	10	chr13	34153611	34155067	76.703	10-100
Tubb2a	10	chr13	34248487	34249973	171.579	100-500
Tubb2a	10	chr13	36612279	36613824	2535.37	>1500
Tubb2b	7	chr13	34130955	34132099	1.701	1-10
Tubb2b	7	chr13	34136540	34137040	7.286	1-10
Tubb2b	7	chr13	34148146	34149571	18.892	10-100
Tubb2b	7	chr13	34150156	34150656	20.902	10-100
Tubb2b	7	chr13	34153611	34155067	24.357	10-100
Tubb2b	7	chr13	34095518	34097110	33.736	10-100
Tubb2b	7	chr13	34087015	34089433	42.239	10-100
Tubb3	3	chr8	123412432	123413440	2.879	1-10
Tubb3	3	chr8	123422012	123423233	12.459	10-100
Tubb3	3	chr8	122676629	122679062	732.924	500-1500
Tubb5	5	chr17	35836884	35837384	0.317	1-10
Tubb5	5	chr17	35829348	35830182	7.853	1-10
Tubb5	5	chr17	35866337	35867052	29.136	10-100
Tubb5	5	chr17	35918866	35919673	81.665	10-100
Tubb5	5	chr17	35697493	35698720	139.708	100-500
Tusc3	2	chr8	39021512	39022406	17.667	10-100
Tusc3	2	chr8	39190786	39191803	186.941	100-500
Ubash3b	13	chr9	41156372	41157089	0.59	1-10
Ubash3b	13	chr9	41149241	41149741	7.721	1-10
Ubash3b	13	chr9	41190660	41192160	33.698	10-100
Ubash3b	13	chr9	41207395	41208492	50.433	10-100
Ubash3b	13	chr9	41212575	41213758	55.613	10-100
Ubash3b	13	chr9	41228402	41229397	71.44	10-100
Ubash3b	13	chr9	41078157	41078900	78.805	10-100
Ubash3b	13	chr9	41272520	41274525	115.558	100-500
Ubash3b	13	chr9	41446414	41447929	289.452	100-500
Ubash3b	13	chr9	41611433	41613164	454.471	100-500
Ubash3b	13	chr9	41735211	41737374	578.249	500-1500
Ubash3b	13	chr9	41889813	41891084	732.851	500-1500
Ubash3b	13	chr9	41950067	41952273	793.105	500-1500
Usp22	2	chr11	61407479	61409128	233.52	100-500
Usp22	2	chr11	60175551	60177026	998.408	500-1500
Uspl1	7	chr5	149228930	149229723	46.37	10-100
Uspl1	7	chr5	149320326	149321534	137.766	100-500
Uspl1	7	chr5	149031021	149032344	151.539	100-500
Uspl1	7	chr5	149352509	149353831	169.949	100-500
Uspl1	7	chr5	149379906	149381630	197.346	100-500
Uspl1	7	chr5	149488164	149489490	305.604	100-500
Uspl1	7	chr5	149513323	149514792	330.763	100-500
Vps33a	4	chr5	123138266	123138948	433.649	100-500
Vps33a	4	chr5	123136010	123136851	435.905	100-500
Vps33a	4	chr5	124184820	124185857	612.905	500-1500
Vps33a	4	chr5	124350754	124353027	778.839	500-1500
Ybx1	7	chr4	119292679	119293179	0.734	1-10
Ybx1	7	chr4	119253826	119254690	39.587	10-100
Ybx1	7	chr4	119338370	119339407	44.957	10-100
Ybx1	7	chr4	119238612	119240069	54.801	10-100
Ybx1	7	chr4	119460721	119461697	167.308	100-500
Ybx1	7	chr4	119462781	119463836	169.368	100-500
Ybx1	7	chr4	120252440	120253742	959.027	500-1500
Zbtb33	8	chrX	38180506	38182321	7.287	1-10
Zbtb33	8	chrX	38179703	38180475	8.09	1-10
Zbtb33	8	chrX	38313272	38313772	125.479	100-500
Zbtb33	8	chrX	38313828	38314328	126.035	100-500
Zbtb33	8	chrX	38473130	38474482	285.337	100-500
Zbtb33	8	chrX	38564420	38565359	376.627	100-500
Zbtb33	8	chrX	36807742	36808739	1380.05	500-1500
Zbtb33	8	chrX	42067653	42069206	3879.86	>1500
Zc3h7b	3	chr15	81859876	81860376	117.028	100-500
Zc3h7b	3	chr15	81879401	81880491	136.553	100-500
Zc3h7b	3	chr15	80710497	80711751	1032.35	500-1500
Zscan18	9	chr7	12774519	12775019	0.039	1-10
Zscan18	9	chr7	12773725	12774488	0.833	1-10
Zscan18	9	chr7	12779997	12780950	5.439	1-10
Zscan18	9	chr7	12803395	12804323	28.837	10-100
Zscan18	9	chr7	12909255	12911134	134.697	100-500
Zscan18	9	chr7	12948976	12949882	174.418	100-500
Zscan18	9	chr7	12961226	12962272	186.668	100-500
Zscan18	9	chr7	13022849	13023551	248.291	100-500
Zscan18	9	chr7	13024857	13025357	250.299	100-500

## Sheet: Dev_down_growth_enhancers
TargetGene	Number of enhancers	chr	start	stop	Distance in kB	Range
Abca8a	6	chr11	110094801	110095301	0.036	1-10
Abca8a	6	chr11	109961184	109962546	133.653	100-500
Abca8a	6	chr11	109650270	109651918	444.567	100-500
Abca8a	6	chr11	109424982	109426267	669.855	500-1500
Abca8a	6	chr11	109319912	109320847	774.925	500-1500
Abca8a	6	chr11	113438516	113440030	3343.68	>1500
Abhd4	8	chr14	54259013	54259513	6.884	1-10
Abhd4	8	chr14	54238676	54239768	13.453	10-100
Abhd4	8	chr14	54227461	54229688	24.668	10-100
Abhd4	8	chr14	54526791	54529142	274.662	100-500
Abhd4	8	chr14	54602936	54603734	350.807	100-500
Abhd4	8	chr14	55052286	55053486	800.157	500-1500
Abhd4	8	chr14	55053515	55054549	801.386	500-1500
Abhd4	8	chr14	52315218	52316975	1936.91	>1500
Acat2	2	chr17	13667974	13669021	708.349	500-1500
Acat2	2	chr17	10334482	10335650	2625.14	>1500
Aco1	2	chr4	40063286	40064879	77.979	10-100
Aco1	2	chr4	40268034	40269265	126.769	100-500
Acot7	7	chr4	152177407	152179016	1.307	1-10
Acot7	7	chr4	152192959	152193459	16.859	10-100
Acot7	7	chr4	152107202	152108341	68.898	10-100
Acot7	7	chr4	152349189	152350885	173.089	100-500
Acot7	7	chr4	152405010	152407116	228.91	100-500
Acot7	7	chr4	152624660	152626572	448.56	100-500
Acot7	7	chr4	151127776	151129967	1048.32	500-1500
Actb	4	chr5	142857164	142858316	48.49	10-100
Actb	4	chr5	142961463	142962767	55.809	10-100
Actb	4	chr5	142821400	142822219	84.254	10-100
Actb	4	chr5	142819302	142820142	86.352	10-100
Actr1a	6	chr19	46421939	46423056	27.298	10-100
Actr1a	6	chr19	46348767	46349267	45.874	10-100
Actr1a	6	chr19	46499681	46500393	105.04	100-500
Actr1a	6	chr19	46503667	46504377	109.026	100-500
Actr1a	6	chr19	46523320	46524198	128.679	100-500
Actr1a	6	chr19	46528319	46529128	133.678	100-500
Adamts3	6	chr5	89878921	89879421	3.313	1-10
Adamts3	6	chr5	89897433	89898096	15.199	10-100
Adamts3	6	chr5	89844297	89845109	37.937	10-100
Adamts3	6	chr5	89701559	89702587	180.675	100-500
Adamts3	6	chr5	90065770	90066657	183.536	100-500
Adamts3	6	chr5	88564713	88566257	1317.52	500-1500
Adgrl2	9	chr3	148922139	148923149	134107	>1500
Adgrl2	9	chr3	148934690	148935817	134120	>1500
Adgrl2	9	chr3	148939498	148939998	134124	>1500
Adgrl2	9	chr3	148949358	148950737	134134	>1500
Adgrl2	9	chr3	148956748	148957248	134142	>1500
Adgrl2	9	chr3	148959555	148960667	134144	>1500
Adgrl2	9	chr3	148976674	148977686	134162	>1500
Adgrl2	9	chr3	148978482	148979178	134163	>1500
Adgrl2	9	chr3	148987211	148990796	134172	>1500
Adgrv1	9	chr13	81628561	81629779	3.483	1-10
Adgrv1	9	chr13	81627835	81628501	4.209	1-10
Adgrv1	9	chr13	81640646	81642001	8.602	1-10
Adgrv1	9	chr13	80885945	80886445	746.099	500-1500
Adgrv1	9	chr13	80885391	80885891	746.653	500-1500
Adgrv1	9	chr13	83720703	83722703	2088.66	>1500
Adgrv1	9	chr13	83730690	83731653	2098.65	>1500
Adgrv1	9	chr13	84347356	84349022	2715.31	>1500
Adgrv1	9	chr13	84565834	84566861	2933.79	>1500
Ak6	1	chr13	100659767	100660732	10.424	10-100
Akap7	7	chr10	25199108	25200414	0.038	1-10
Akap7	7	chr10	25296214	25297349	97.144	10-100
Akap7	7	chr10	25311353	25312323	112.283	100-500
Akap7	7	chr10	25359172	25360386	160.102	100-500
Akap7	7	chr10	25371766	25373336	172.696	100-500
Akap7	7	chr10	25023101	25024563	175.969	100-500
Akap7	7	chr10	25928364	25930580	729.294	500-1500
Akt1	5	chr12	112665160	112665928	8.016	1-10
Akt1	5	chr12	112663657	112664755	9.519	1-10
Akt1	5	chr12	112660661	112661161	12.515	10-100
Akt1	5	chr12	112692650	112694165	19.474	10-100
Akt1	5	chr12	112329592	112330463	343.584	100-500
Alg9	6	chr9	50738528	50740098	34.697	10-100
Alg9	6	chr9	50727391	50728315	45.834	10-100
Alg9	6	chr9	50721978	50723098	51.247	10-100
Alg9	6	chr9	50698320	50699897	74.905	10-100
Alg9	6	chr9	50860869	50861622	87.644	10-100
Alg9	6	chr9	50451381	50452767	321.844	100-500
Als2	2	chr1	59535349	59536345	299.356	100-500
Als2	2	chr1	59574433	59575545	338.44	100-500
Ankrd10	3	chr8	11557854	11558584	76.803	10-100
Ankrd10	3	chr8	11555118	11555618	79.539	10-100
Ankrd10	3	chr8	11757846	11758605	123.189	100-500
Ap1s1	5	chr5	137032550	137033270	12.458	10-100
Ap1s1	5	chr5	136952477	136953459	92.531	10-100
Ap1s1	5	chr5	137530455	137532113	485.447	100-500
Ap1s1	5	chr5	137733532	137735379	688.524	500-1500
Ap1s1	5	chr5	135724536	135726293	1320.47	500-1500
Apbb1	2	chr7	105580487	105580987	15.972	10-100
Apbb1	2	chr7	105581057	105582112	16.542	10-100
Apopt1	5	chr12	111694923	111695423	16.346	10-100
Apopt1	5	chr12	111693263	111694838	18.006	10-100
Apopt1	5	chr12	111731941	111733238	20.672	10-100
Apopt1	5	chr12	111687234	111688172	24.035	10-100
Apopt1	5	chr12	111668280	111669214	42.989	10-100
Arf4	4	chr14	25607168	25608952	1028.97	500-1500
Arf4	4	chr14	25585165	25586433	1050.97	500-1500
Arf4	4	chr14	25377476	25379313	1258.66	500-1500
Arf4	4	chr14	25226005	25226962	1410.13	500-1500
Arg2	2	chr12	78987464	78988190	141.324	100-500
Arg2	2	chr12	80062251	80063034	933.463	500-1500
Arhgef26	6	chr3	62327848	62328348	8.929	1-10
Arhgef26	6	chr3	62349175	62349675	12.398	10-100
Arhgef26	6	chr3	62404550	62405259	67.773	10-100
Arhgef26	6	chr3	62455741	62456405	118.964	100-500
Arhgef26	6	chr3	63898460	63900731	1561.68	>1500
Arhgef26	6	chr3	59005177	59006030	3331.6	>1500
Brf2	9	chr8	27120498	27122168	7.034	1-10
Brf2	9	chr8	27113073	27113927	14.459	10-100
Brf2	9	chr8	27106517	27107285	21.015	10-100
Brf2	9	chr8	26999151	27000539	128.381	100-500
Brf2	9	chr8	26993470	26994822	134.062	100-500
Brf2	9	chr8	26960872	26962232	166.66	100-500
Brf2	9	chr8	26746806	26749090	380.726	100-500
Brf2	9	chr8	25601864	25602971	1525.67	>1500
Brf2	9	chr8	25536624	25537856	1590.91	>1500
C1galt1c1	1	chrX	38564420	38565359	69.623	10-100
Cadm1	2	chr9	47531425	47531925	3.255	1-10
Cadm1	2	chr9	47367525	47369043	160.645	100-500
Camk1	6	chr6	113333150	113333650	9.672	1-10
Camk1	6	chr6	113178576	113179738	164.246	100-500
Camk1	6	chr6	112972058	112973593	370.764	100-500
Camk1	6	chr6	113860508	113861497	517.686	500-1500
Camk1	6	chr6	113889779	113891609	546.957	500-1500
Camk1	6	chr6	114882132	114883884	1539.31	>1500
Ccdc130	6	chr8	84197314	84198237	71.988	10-100
Ccdc130	6	chr8	84183461	84184552	85.841	10-100
Ccdc130	6	chr8	84182917	84183417	86.385	10-100
Ccdc130	6	chr8	84180096	84181418	89.206	10-100
Ccdc130	6	chr8	84708605	84709632	439.303	100-500
Ccdc130	6	chr8	84741973	84743246	472.671	100-500
Ccdc86	8	chr19	10939766	10941198	8.4	1-10
Ccdc86	8	chr19	10959242	10960153	11.076	10-100
Ccdc86	8	chr19	10978963	10980620	30.797	10-100
Ccdc86	8	chr19	10907314	10908628	40.852	10-100
Ccdc86	8	chr19	10808965	10810774	139.201	100-500
Ccdc86	8	chr19	10709414	10710354	238.752	100-500
Ccdc86	8	chr19	9982379	9983558	965.787	500-1500
Ccdc86	8	chr19	12010272	12012735	1062.11	500-1500
Cdh11	5	chr8	102780601	102781306	3.41	1-10
Cdh11	5	chr8	102792553	102793053	8.542	1-10
Cdh11	5	chr8	102753499	102754813	30.512	10-100
Cdh11	5	chr8	102738450	102739587	45.561	10-100
Cdh11	5	chr8	102693458	102694261	90.553	10-100
Ciapin1	10	chr8	94811893	94813182	25.347	10-100
Ciapin1	10	chr8	94870497	94871826	33.257	10-100
Ciapin1	10	chr8	94703824	94704706	133.416	100-500
Ciapin1	10	chr8	94702810	94703804	134.43	100-500
Ciapin1	10	chr8	94981954	94982454	144.714	100-500
Ciapin1	10	chr8	94992331	94993015	155.091	100-500
Ciapin1	10	chr8	94993267	94994947	156.027	100-500
Ciapin1	10	chr8	95000637	95002356	163.397	100-500
Ciapin1	10	chr8	95141991	95143893	304.751	100-500
Ciapin1	10	chr8	95242490	95243708	405.25	100-500
Commd2	7	chr3	57663589	57664089	13.005	10-100
Commd2	7	chr3	57664464	57665147	13.88	10-100
Commd2	7	chr3	57666951	57667780	16.367	10-100
Commd2	7	chr3	57625233	57625933	25.351	10-100
Commd2	7	chr3	57918836	57920477	268.252	100-500
Commd2	7	chr3	58416213	58417334	765.629	500-1500
Commd2	7	chr3	56356097	56357778	1294.49	500-1500
Cops8	6	chr1	90587540	90588804	13.885	10-100
Cops8	6	chr1	90732766	90734751	131.341	100-500
Cops8	6	chr1	90743492	90744559	142.067	100-500
Cops8	6	chr1	91413876	91414791	812.451	500-1500
Cops8	6	chr1	89579859	89582071	1021.57	500-1500
Cops8	6	chr1	89576587	89577508	1024.84	500-1500
Crmp1	4	chr5	37244134	37244634	4.076	1-10
Crmp1	4	chr5	37245569	37247009	5.511	1-10
Crmp1	4	chr5	37232881	37233613	7.177	1-10
Crmp1	4	chr5	36944843	36947127	295.215	100-500
Cs	1	chr10	128344817	128345317	9.09	1-10
Cxadr	12	chr16	78312489	78313199	12.818	10-100
Cxadr	12	chr16	78313485	78313985	13.814	10-100
Cxadr	12	chr16	78316824	78317324	17.153	10-100
Cxadr	12	chr16	78322021	78323170	22.35	10-100
Cxadr	12	chr16	78236291	78238848	63.38	10-100
Cxadr	12	chr16	77851142	77852596	448.529	100-500
Cxadr	12	chr16	77787899	77789287	511.772	500-1500
Cxadr	12	chr16	77643836	77644754	655.835	500-1500
Cxadr	12	chr16	77499889	77501410	799.782	500-1500
Cxadr	12	chr16	77421451	77422168	878.22	500-1500
Cxadr	12	chr16	77236825	77237325	1062.85	500-1500
Cxadr	12	chr16	77235812	77236530	1063.86	500-1500
Cyp51	1	chr5	5379717	5380905	1276.12	500-1500
Daam1	9	chr12	71830421	71832089	1.353	1-10
Daam1	9	chr12	71855685	71856747	26.617	10-100
Daam1	9	chr12	71906143	71907403	77.075	10-100
Daam1	9	chr12	71956893	71957393	127.825	100-500
Daam1	9	chr12	71976112	71976688	147.044	100-500
Daam1	9	chr12	72236601	72237101	407.533	100-500
Daam1	9	chr12	71047446	71048524	781.622	500-1500
Daam1	9	chr12	70367047	70368031	1462.02	500-1500
Daam1	9	chr12	69907253	69908941	1921.82	>1500
Dcaf12	3	chr4	41293823	41294323	19.978	10-100
Dcaf12	3	chr4	41470007	41471527	156.206	100-500
Dcaf12	3	chr4	41611478	41612525	297.677	100-500
Dclk1	7	chr3	55248401	55249405	8.037	1-10
Dclk1	7	chr3	55213722	55214869	26.642	10-100
Dclk1	7	chr3	55283491	55284971	43.127	10-100
Dclk1	7	chr3	55347705	55348372	107.341	100-500
Dclk1	7	chr3	55373289	55374464	132.925	100-500
Dclk1	7	chr3	55423586	55424797	183.222	100-500
Dclk1	7	chr3	56475480	56476590	1235.12	500-1500
Dhx57	6	chr17	80372894	80374143	83.518	10-100
Dhx57	6	chr17	80167946	80169375	121.43	100-500
Dhx57	6	chr17	80165345	80166168	124.031	100-500
Dhx57	6	chr17	80482509	80483304	193.133	100-500
Dhx57	6	chr17	80553179	80554355	263.803	100-500
Dhx57	6	chr17	80981732	80982757	692.356	500-1500
Doc2a	1	chr7	126848727	126849227	3.174	1-10
Dock7	4	chr4	98577812	98578961	542.003	500-1500
Dock7	4	chr4	98321274	98323175	798.541	500-1500
Dock7	4	chr4	98108534	98109435	1011.28	500-1500
Dock7	4	chr4	97771655	97772556	1348.16	500-1500
Dok4	7	chr8	94870497	94871826	4.715	1-10
Dok4	7	chr8	94993267	94994947	118.055	100-500
Dok4	7	chr8	95000637	95002356	125.425	100-500
Dok4	7	chr8	94702810	94703804	172.402	100-500
Dok4	7	chr8	95141991	95143893	266.779	100-500
Dok4	7	chr8	95242490	95243708	367.278	100-500
Dok4	7	chr8	93917449	93918438	957.763	500-1500
Dpysl3	12	chr18	43392263	43394260	20.091	10-100
Dpysl3	12	chr18	43402633	43403528	30.461	10-100
Dpysl3	12	chr18	43321470	43322380	50.702	10-100
Dpysl3	12	chr18	43508369	43510687	136.197	100-500
Dpysl3	12	chr18	43555801	43557627	183.629	100-500
Dpysl3	12	chr18	43144545	43146221	227.627	100-500
Dpysl3	12	chr18	43144036	43144536	228.136	100-500
Dpysl3	12	chr18	42898071	42900034	474.101	100-500
Dpysl3	12	chr18	42739695	42741431	632.477	500-1500
Dpysl3	12	chr18	45015501	45016691	1643.33	>1500
Dpysl3	12	chr18	45558021	45558813	2185.85	>1500
Dpysl3	12	chr18	45558848	45560177	2186.68	>1500
Dse	4	chr10	34280499	34280999	74.364	10-100
Dse	4	chr10	34281187	34281687	75.052	10-100
Dse	4	chr10	34316205	34317654	110.07	100-500
Dse	4	chr10	34904113	34905414	697.978	500-1500
Dtymk	1	chr1	92848357	92849633	952.477	500-1500
Dym	4	chr18	74956555	74957533	60.209	10-100
Dym	4	chr18	74907241	74907741	109.523	100-500
Dym	4	chr18	74889864	74891262	126.9	100-500
Dym	4	chr18	75434468	75435227	417.704	100-500
Dync1i1	8	chr6	5715042	5715542	8.597	1-10
Dync1i1	8	chr6	5739214	5740161	15.575	10-100
Dync1i1	8	chr6	5752068	5753036	28.429	10-100
Dync1i1	8	chr6	5801843	5803678	78.204	10-100
Dync1i1	8	chr6	5408089	5408890	315.55	100-500
Dync1i1	8	chr6	6172813	6174588	449.174	100-500
Dync1i1	8	chr6	6388777	6390520	665.138	500-1500
Dync1i1	8	chr6	6868984	6870791	1145.35	500-1500
Edem1	9	chr6	108805162	108805662	21.479	10-100
Edem1	9	chr6	108737894	108739185	88.747	10-100
Edem1	9	chr6	108709379	108710370	117.262	100-500
Edem1	9	chr6	108668148	108668648	158.493	100-500
Edem1	9	chr6	108570238	108571391	256.403	100-500
Edem1	9	chr6	108456224	108457467	370.417	100-500
Edem1	9	chr6	108334381	108335896	492.26	100-500
Edem1	9	chr6	108248386	108250094	578.255	500-1500
Edem1	9	chr6	108236442	108236942	590.199	500-1500
Ednrb	9	chr14	103849979	103850479	7.378	1-10
Ednrb	9	chr14	103834533	103835033	8.068	1-10
Ednrb	9	chr14	103898628	103900049	56.027	10-100
Ednrb	9	chr14	103777530	103779604	65.071	10-100
Ednrb	9	chr14	103763160	103764433	79.441	10-100
Ednrb	9	chr14	103679164	103680844	163.437	100-500
Ednrb	9	chr14	103613531	103614870	229.07	100-500
Ednrb	9	chr14	103551730	103552760	290.871	100-500
Ednrb	9	chr14	100284324	100286189	3558.28	>1500
Efl1	5	chr7	82714974	82716666	68.36	10-100
Efl1	5	chr7	83201223	83202674	554.609	500-1500
Efl1	5	chr7	83382766	83383464	736.152	500-1500
Efl1	5	chr7	83548502	83549779	901.888	500-1500
Efl1	5	chr7	79534808	79536786	3111.81	>1500
Eif1	3	chr11	100332644	100333547	14.695	10-100
Eif1	3	chr11	100281509	100283003	36.44	10-100
Eif1	3	chr11	100362158	100363644	44.209	10-100
Enox1	4	chr14	77140898	77142583	13.865	10-100
Enox1	4	chr14	77174470	77175441	19.707	10-100
Enox1	4	chr14	76505325	76506187	649.438	500-1500
Enox1	4	chr14	76504006	76504738	650.757	500-1500
Eri3	2	chr4	117039475	117041816	508.849	500-1500
Eri3	2	chr4	116149802	116151307	1398.52	500-1500
Esyt2	2	chr12	117153482	117154655	874.26	500-1500
Esyt2	2	chr12	117345227	117346069	1066.01	500-1500
F2r	9	chr13	95639423	95640160	22.057	10-100
F2r	9	chr13	95655260	95655760	37.894	10-100
F2r	9	chr13	95665603	95666421	48.237	10-100
F2r	9	chr13	95562550	95563486	54.816	10-100
F2r	9	chr13	95326975	95327823	290.391	100-500
F2r	9	chr13	95324125	95326103	293.241	100-500
F2r	9	chr13	96175480	96176282	558.114	500-1500
F2r	9	chr13	94178260	94179037	1439.11	500-1500
F2r	9	chr13	93303182	93304267	2314.18	>1500
Fads2	1	chr19	9982379	9983558	118.024	100-500
Fam118b	9	chr9	35282195	35284025	15.49	10-100
Fam118b	9	chr9	35331104	35331893	64.399	10-100
Fam118b	9	chr9	35360298	35361176	93.593	10-100
Fam118b	9	chr9	35402448	35403182	135.743	100-500
Fam118b	9	chr9	35405422	35405922	138.717	100-500
Fam118b	9	chr9	35411188	35412424	144.483	100-500
Fam118b	9	chr9	35420910	35422089	154.205	100-500
Fam118b	9	chr9	35424581	35425081	157.876	100-500
Fam118b	9	chr9	36820909	36822467	1554.2	>1500
Fam167a	7	chr14	63442492	63443313	8.098	1-10
Fam167a	7	chr14	63585725	63586751	151.331	100-500
Fam167a	7	chr14	63177700	63178838	256.694	100-500
Fam167a	7	chr14	63164184	63165581	270.21	100-500
Fam167a	7	chr14	62584639	62586136	849.755	500-1500
Fam167a	7	chr14	64377358	64379679	942.964	500-1500
Fam167a	7	chr14	62415824	62416561	1018.57	500-1500
Fam172a	12	chr13	77892316	77893136	185.626	100-500
Fam172a	12	chr13	77893671	77894339	186.981	100-500
Fam172a	12	chr13	77982069	77983485	275.379	100-500
Fam172a	12	chr13	78162940	78164128	456.25	100-500
Fam172a	12	chr13	78179112	78180138	472.422	100-500
Fam172a	12	chr13	78181048	78182576	474.358	100-500
Fam172a	12	chr13	78199994	78200863	493.304	100-500
Fam172a	12	chr13	78201172	78202252	494.482	100-500
Fam172a	12	chr13	78203263	78204230	496.573	100-500
Fam172a	12	chr13	78209575	78211074	502.885	500-1500
Fam172a	12	chr13	78426998	78428476	720.308	500-1500
Fam172a	12	chr13	80885945	80886445	3179.26	>1500
Fbll1	9	chr11	35856545	35857045	58.761	10-100
Fbll1	9	chr11	35863962	35865328	66.178	10-100
Fbll1	9	chr11	35877605	35878666	79.821	10-100
Fbll1	9	chr11	35892961	35893911	95.177	10-100
Fbll1	9	chr11	35940659	35942207	142.875	100-500
Fbll1	9	chr11	36677267	36678412	879.483	500-1500
Fbll1	9	chr11	37235991	37237504	1438.21	500-1500
Fbll1	9	chr11	33826996	33828348	1970.79	>1500
Fbll1	9	chr11	32019856	32021010	3777.93	>1500
Fdps	6	chr3	89089811	89091383	11.056	10-100
Fdps	6	chr3	88230991	88231809	869.876	500-1500
Fdps	6	chr3	88221483	88222908	879.384	500-1500
Fdps	6	chr3	88207049	88207916	893.818	500-1500
Fdps	6	chr3	88204693	88206804	896.174	500-1500
Fdps	6	chr3	87565633	87566792	1535.23	>1500
Fgfbp3	5	chr19	36533977	36535613	383.023	100-500
Fgfbp3	5	chr19	36896202	36897973	20.798	10-100
Fgfbp3	5	chr19	36904100	36905215	12.9	10-100
Fgfbp3	5	chr19	36909616	36911126	7.384	1-10
Fgfbp3	5	chr19	37991337	37992602	1074.34	500-1500
Fhl1	9	chrX	56722467	56722967	7.294	1-10
Fhl1	9	chrX	56753181	56754361	23.42	10-100
Fhl1	9	chrX	56682243	56682743	47.518	10-100
Fhl1	9	chrX	56649512	56650705	80.249	10-100
Fhl1	9	chrX	56455400	56456685	274.361	100-500
Fhl1	9	chrX	57325738	57326901	595.977	500-1500
Fhl1	9	chrX	58037993	58039471	1308.23	500-1500
Fhl1	9	chrX	58155580	58156512	1425.82	500-1500
Fhl1	9	chrX	59565879	59568917	2836.12	>1500
Flot2	7	chr11	77964695	77966606	71.236	10-100
Flot2	7	chr11	78115263	78115763	79.332	10-100
Flot2	7	chr11	77947249	77948419	88.682	10-100
Flot2	7	chr11	77925811	77926710	110.12	100-500
Flot2	7	chr11	78163289	78164809	127.358	100-500
Flot2	7	chr11	77850363	77851805	185.568	100-500
Flot2	7	chr11	77491004	77492200	544.927	500-1500
Fstl5	7	chr3	76067857	76068357	4.704	1-10
Fstl5	7	chr3	76042768	76043711	29.793	10-100
Fstl5	7	chr3	76008533	76009769	64.028	10-100
Fstl5	7	chr3	75910304	75911218	162.257	100-500
Fstl5	7	chr3	75085231	75086619	987.33	500-1500
Fstl5	7	chr3	79286354	79287561	3213.79	>1500
Fstl5	7	chr3	81044603	81046152	4972.04	>1500
Fut9	3	chr4	25768254	25769222	30.649	10-100
Fut9	3	chr4	25408662	25409856	390.241	100-500
Fut9	3	chr4	24966141	24967365	832.762	500-1500
Fxyd6	10	chr9	45380522	45381273	12.337	10-100
Fxyd6	10	chr9	45411488	45412699	43.303	10-100
Fxyd6	10	chr9	45432072	45433226	63.887	10-100
Fxyd6	10	chr9	45470697	45471577	102.512	100-500
Fxyd6	10	chr9	45501733	45502826	133.548	100-500
Fxyd6	10	chr9	45608035	45609104	239.85	100-500
Fxyd6	10	chr9	45650888	45652010	282.703	100-500
Fxyd6	10	chr9	45656745	45658357	288.56	100-500
Fxyd6	10	chr9	45663400	45664311	295.215	100-500
Fxyd6	10	chr9	44478486	44480543	889.699	500-1500
Gatm	5	chr2	122629939	122631218	19.762	10-100
Gatm	5	chr2	122377316	122378209	232.861	100-500
Gatm	5	chr2	122375331	122376149	234.846	100-500
Gatm	5	chr2	122351144	122352473	259.033	100-500
Gatm	5	chr2	122347977	122349619	262.2	100-500
Gja1	8	chr10	56372964	56373464	2.336	1-10
Gja1	8	chr10	56377806	56379258	2.506	1-10
Gja1	8	chr10	56385099	56386170	9.799	1-10
Gja1	8	chr10	56114868	56116076	260.432	100-500
Gja1	8	chr10	56058396	56059954	316.904	100-500
Gja1	8	chr10	59089758	59091037	2714.46	>1500
Gja1	8	chr10	52704007	52704977	3671.29	>1500
Gja1	8	chr10	52274002	52275882	4101.3	>1500
Gjc1	3	chr11	102773837	102775333	30.082	10-100
Gjc1	3	chr11	101695533	101696751	1108.39	500-1500
Gjc1	3	chr11	104441511	104443174	1637.59	>1500
Gnb1	8	chr4	155488222	155488722	1.139	1-10
Gnb1	8	chr4	155481360	155482209	8.001	1-10
Gnb1	8	chr4	155344497	155346011	144.864	100-500
Gnb1	8	chr4	155305204	155306213	184.157	100-500
Gnb1	8	chr4	155235230	155236052	254.131	100-500
Gnb1	8	chr4	155223126	155223626	266.235	100-500
Gnb1	8	chr4	155173023	155174442	316.338	100-500
Gnb1	8	chr4	156185453	156187099	696.092	500-1500
Gnb4	4	chr3	32610335	32611030	4.732	1-10
Gnb4	4	chr3	32397569	32398069	217.498	100-500
Gnb4	4	chr3	32396758	32397547	218.309	100-500
Gnb4	4	chr3	31093093	31094401	1521.97	>1500
Gnb5	4	chr9	72639412	72640688	35722.4	>1500
Gnb5	4	chr9	74975433	74976348	38058.4	>1500
Gnb5	4	chr9	75313398	75315127	38396.4	>1500
Gnb5	4	chr9	77750115	77751533	40833.1	>1500
Gnpat	3	chr8	125217269	125219480	356.236	100-500
Gnpat	3	chr8	125253377	125255431	392.344	100-500
Gnpat	3	chr8	125558399	125559514	697.366	500-1500
Gpam	6	chr19	55098421	55098921	0.044	1-10
Gpam	6	chr19	55122347	55123061	23.97	10-100
Gpam	6	chr19	55061541	55062422	36.836	10-100
Gpam	6	chr19	55060668	55061401	37.709	10-100
Gpam	6	chr19	53852240	53853619	1246.14	500-1500
Gpam	6	chr19	53312946	53314535	1785.43	>1500
Gpd2	9	chr2	57225154	57225654	10.524	10-100
Gpd2	9	chr2	57283179	57284430	47.501	10-100
Gpd2	9	chr2	57114063	57117117	121.615	100-500
Gpd2	9	chr2	57378090	57378850	142.412	100-500
Gpd2	9	chr2	57597701	57598201	362.023	100-500
Gpd2	9	chr2	57698217	57699677	462.539	100-500
Gpd2	9	chr2	58174397	58175352	938.719	500-1500
Gpd2	9	chr2	59611749	59613487	2376.07	>1500
Gpd2	9	chr2	61655016	61657576	4419.34	>1500
Grm3	3	chr5	9702640	9704061	21.612	10-100
Grm3	3	chr5	9661788	9662706	62.464	10-100
Grm3	3	chr5	9338584	9340289	385.668	100-500
Grm5	2	chr7	87586242	87586742	4.074	1-10
Grm5	2	chr7	87925927	87926887	343.759	100-500
Gstm5	9	chr3	107887667	107888548	6.187	1-10
Gstm5	9	chr3	107868853	107869613	25.001	10-100
Gstm5	9	chr3	107807008	107807882	86.846	10-100
Gstm5	9	chr3	108174746	108175246	280.892	100-500
Gstm5	9	chr3	107537050	107537956	356.804	100-500
Gstm5	9	chr3	108327190	108328814	433.336	100-500
Gstm5	9	chr3	108409894	108410900	516.04	500-1500
Gstm5	9	chr3	108411351	108412201	517.497	500-1500
Gstm5	9	chr3	106721461	106722433	1172.39	500-1500
Gstp1	3	chr19	4169203	4170146	132.391	100-500
Gstp1	3	chr19	4333293	4334280	296.481	100-500
Gstp1	3	chr19	3324912	3326141	711.9	500-1500
H2afz	2	chr3	137785129	137786009	100868	>1500
H2afz	2	chr3	137865079	137865983	100948	>1500
Hbegf	5	chr18	36521508	36522726	6.803	1-10
Hbegf	5	chr18	36525154	36525981	10.449	10-100
Hbegf	5	chr18	35918706	35921148	595.999	500-1500
Hbegf	5	chr18	37217086	37218572	702.381	500-1500
Hbegf	5	chr18	37841890	37843077	1327.18	500-1500
Heatr5a	8	chr12	52009619	52010777	39.398	10-100
Heatr5a	8	chr12	51865409	51866340	104.812	100-500
Heatr5a	8	chr12	51844232	51845756	125.989	100-500
Heatr5a	8	chr12	52186125	52187666	215.904	100-500
Heatr5a	8	chr12	52503103	52503913	532.882	500-1500
Heatr5a	8	chr12	51117344	51118726	852.877	500-1500
Heatr5a	8	chr12	51001667	51002779	968.554	500-1500
Heatr5a	8	chr12	50942980	50944573	1027.24	500-1500
Herc2	2	chr7	56055280	56055780	7.125	1-10
Herc2	2	chr7	55744429	55745321	303.726	100-500
Hnrnpl	3	chr7	28808552	28809450	0.338	1-10
Hnrnpl	3	chr7	28802172	28803270	6.718	1-10
Hnrnpl	3	chr7	29070526	29072056	261.636	100-500
Homer2	6	chr7	81705941	81707906	14.076	10-100
Homer2	6	chr7	81673305	81674069	18.56	10-100
Homer2	6	chr7	81654785	81655812	37.08	10-100
Homer2	6	chr7	81653560	81654572	38.305	10-100
Homer2	6	chr7	79577214	79579410	2114.65	>1500
Homer2	6	chr7	79534808	79536786	2157.06	>1500
Hps5	3	chr7	46838711	46839211	43.93	10-100
Hps5	3	chr7	46508905	46510250	285.876	100-500
Hps5	3	chr7	46421991	46423282	372.79	100-500
Hsd17b7	5	chr1	169933966	169934883	34.139	10-100
Hsd17b7	5	chr1	170477599	170478567	509.494	500-1500
Hsd17b7	5	chr1	171044219	171045470	1076.11	500-1500
Hsd17b7	5	chr1	171101651	171103313	1133.55	500-1500
Hsd17b7	5	chr1	171262642	171263767	1294.54	500-1500
Igfbp3	7	chr11	7226155	7226973	13.332	10-100
Igfbp3	7	chr11	7192397	7193570	20.426	10-100
Igfbp3	7	chr11	7181791	7183081	31.032	10-100
Igfbp3	7	chr11	7160574	7161969	52.249	10-100
Igfbp3	7	chr11	7288932	7290360	76.109	10-100
Igfbp3	7	chr11	6415510	6416941	797.313	500-1500
Igfbp3	7	chr11	6388807	6389979	824.016	500-1500
Isoc1	4	chr18	58668003	58668503	10.521	10-100
Isoc1	4	chr18	58668794	58669520	11.312	10-100
Isoc1	4	chr18	58123460	58124549	534.022	500-1500
Isoc1	4	chr18	57703677	57704628	953.805	500-1500
Itga6	6	chr2	71787750	71788250	2.811	1-10
Itga6	6	chr2	71775119	71776022	9.82	1-10
Itga6	6	chr2	71517002	71518113	267.937	100-500
Itga6	6	chr2	72426222	72427781	641.283	500-1500
Itga6	6	chr2	72980282	72981089	1195.34	500-1500
Itga6	6	chr2	70167893	70169504	1617.05	>1500
Itgb1	3	chr8	128654190	128655123	29.464	10-100
Itgb1	3	chr8	128528445	128529385	155.209	100-500
Itgb1	3	chr8	126666287	126667509	2017.37	>1500
Kdm2b	8	chr5	122987196	122987878	87.946	10-100
Kdm2b	8	chr5	123005616	123006116	106.366	100-500
Kdm2b	8	chr5	123006161	123006661	106.911	100-500
Kdm2b	8	chr5	123056956	123058342	157.706	100-500
Kdm2b	8	chr5	123136010	123136851	236.76	100-500
Kdm2b	8	chr5	123138266	123138948	239.016	100-500
Kdm2b	8	chr5	124350754	124353027	1451.5	500-1500
Kdm2b	8	chr5	125404832	125407008	2505.58	>1500
Khdrbs2	2	chr1	30873169	30874206	1297.55	500-1500
Khdrbs2	2	chr1	34005169	34006660	1834.45	>1500
Kidins220	5	chr12	24927972	24928751	44.96	10-100
Kidins220	5	chr12	25033599	25035071	60.667	10-100
Kidins220	5	chr12	25098681	25099181	125.749	100-500
Kidins220	5	chr12	25870847	25871533	897.915	500-1500
Kidins220	5	chr12	26532935	26534585	1560	>1500
Klhl25	9	chr7	75852149	75852933	5.811	1-10
Klhl25	9	chr7	75880182	75881080	33.844	10-100
Klhl25	9	chr7	75781172	75782451	65.166	10-100
Klhl25	9	chr7	75754902	75756308	91.436	10-100
Klhl25	9	chr7	75982839	75983974	136.501	100-500
Klhl25	9	chr7	75998671	76000172	152.333	100-500
Klhl25	9	chr7	76392147	76394222	545.809	500-1500
Klhl25	9	chr7	73617731	73618882	2228.61	>1500
Klhl25	9	chr7	79534808	79536786	3688.47	>1500
L1cam	6	chrX	73867227	73867727	12.507	10-100
L1cam	6	chrX	73914890	73915390	35.156	10-100
L1cam	6	chrX	73814396	73815879	65.338	10-100
L1cam	6	chrX	73524355	73525910	355.379	100-500
L1cam	6	chrX	74244476	74245099	364.742	100-500
L1cam	6	chrX	73007537	73008494	872.197	500-1500
Lamp1	3	chr8	12873084	12874673	284.077	100-500
Lamp1	3	chr8	12400711	12402296	756.45	500-1500
Lamp1	3	chr8	11555118	11555618	1602.04	>1500
Lhfp	8	chr3	52196115	52197106	843.432	500-1500
Lhfp	8	chr3	52101608	52102991	937.939	500-1500
Lhfp	8	chr3	52087601	52088860	951.946	500-1500
Lhfp	8	chr3	52045906	52047299	993.641	500-1500
Lhfp	8	chr3	52007095	52008340	1032.45	500-1500
Lhfp	8	chr3	51888208	51890645	1151.34	500-1500
Lhfp	8	chr3	51701385	51702501	1338.16	500-1500
Lhfp	8	chr3	51341161	51342272	1698.39	>1500
Limk2	7	chr11	3370886	3372335	15.845	10-100
Limk2	7	chr11	3395882	3396949	40.841	10-100
Limk2	7	chr11	3441649	3442754	86.608	10-100
Limk2	7	chr11	3535267	3536039	180.226	100-500
Limk2	7	chr11	3123040	3124339	232.001	100-500
Limk2	7	chr11	4096153	4097760	741.112	500-1500
Limk2	7	chr11	6388807	6389979	3033.77	>1500
Lmo1	6	chr7	109165823	109166917	3.596	1-10
Lmo1	6	chr7	109174539	109175039	5.12	1-10
Lmo1	6	chr7	109175051	109177234	5.632	1-10
Lmo1	6	chr7	109190857	109191357	21.438	10-100
Lmo1	6	chr7	109191448	109192240	22.029	10-100
Lmo1	6	chr7	109114919	109116712	54.5	10-100
Maged2	4	chrX	150477738	150478952	334.164	100-500
Maged2	4	chrX	150458115	150459896	353.787	100-500
Maged2	4	chrX	151168507	151169806	356.605	100-500
Maged2	4	chrX	151800563	151801685	988.661	500-1500
Map3k5	4	chr10	19922274	19922934	10.252	10-100
Map3k5	4	chr10	20285542	20286974	353.016	100-500
Map3k5	4	chr10	19396212	19397804	536.314	500-1500
Map3k5	4	chr10	20944291	20945070	1011.76	500-1500
Map9	2	chr3	82406338	82406838	50.266	10-100
Map9	2	chr3	84219876	84221172	1863.8	>1500
Men1	3	chr19	6416006	6416848	83.027	10-100
Men1	3	chr19	6496855	6498291	163.876	100-500
Men1	3	chr19	6951376	6952548	618.397	500-1500
Metap1d	8	chr2	71445544	71446244	5.794	1-10
Metap1d	8	chr2	71420830	71421499	30.508	10-100
Metap1d	8	chr2	71517002	71518113	65.664	10-100
Metap1d	8	chr2	71529994	71530520	78.656	10-100
Metap1d	8	chr2	71540517	71541637	89.179	10-100
Metap1d	8	chr2	71244421	71245937	206.917	100-500
Metap1d	8	chr2	72980282	72981089	1528.94	>1500
Metap1d	8	chr2	73571967	73573322	2120.63	>1500
Micall1	2	chr15	79192312	79193961	85.329	10-100
Micall1	2	chr15	78735034	78737291	371.949	100-500
Mmp2	7	chr8	92850167	92850667	24.87	10-100
Mmp2	7	chr8	93569283	93570675	743.986	500-1500
Mmp2	7	chr8	93571358	93572615	746.061	500-1500
Mmp2	7	chr8	93813013	93813811	987.716	500-1500
Mmp2	7	chr8	93917449	93918438	1092.15	500-1500
Mmp2	7	chr8	93932372	93933743	1107.08	500-1500
Mmp2	7	chr8	94993267	94994947	2167.97	>1500
Mpped1	9	chr15	83779774	83780682	1.751	1-10
Mpped1	9	chr15	83780955	83782123	2.932	1-10
Mpped1	9	chr15	83774884	83775384	3.139	1-10
Mpped1	9	chr15	83782328	83782828	4.305	1-10
Mpped1	9	chr15	83772172	83772860	5.851	1-10
Mpped1	9	chr15	83771571	83772071	6.452	1-10
Mpped1	9	chr15	83765655	83766622	12.368	10-100
Mpped1	9	chr15	83845666	83846975	67.643	10-100
Mpped1	9	chr15	83996813	83998464	218.79	100-500
Mpv17l	2	chr16	13940134	13941206	38.973	10-100
Mpv17l	2	chr16	13753938	13755035	147.223	100-500
Mrpl14	7	chr17	45680473	45681243	3.876	1-10
Mrpl14	7	chr17	45662837	45663762	21.512	10-100
Mrpl14	7	chr17	45723394	45725002	39.045	10-100
Mrpl14	7	chr17	45735734	45737707	51.385	10-100
Mrpl14	7	chr17	45629557	45631198	54.792	10-100
Mrpl14	7	chr17	45595034	45596097	89.315	10-100
Mrpl14	7	chr17	45584212	45585618	100.137	100-500
Mrpl28	3	chr17	26131538	26132353	10.035	10-100
Mrpl28	3	chr17	26068833	26070124	52.67	10-100
Mrpl28	3	chr17	26042291	26043965	79.212	10-100
Mrpl52	4	chr14	54448580	54449739	23.671	10-100
Mrpl52	4	chr14	54526791	54529142	101.882	100-500
Mrpl52	4	chr14	55053515	55054549	628.606	500-1500
Mrpl52	4	chr14	55054888	55055899	629.979	500-1500
Mrps16	5	chr14	20639916	20641227	247.382	100-500
Mrps16	5	chr14	20660865	20661693	268.331	100-500
Mrps16	5	chr14	19986511	19987706	406.023	100-500
Mrps16	5	chr14	21368570	21369524	976.036	500-1500
Mrps16	5	chr14	24616881	24619148	4224.35	>1500
Msto1	3	chr3	88622477	88623425	290.373	100-500
Msto1	3	chr3	88221483	88222908	691.367	500-1500
Msto1	3	chr3	88204693	88206804	708.157	500-1500
Mt3	9	chr8	94154532	94155032	3.925	1-10
Mt3	9	chr8	94118525	94119839	32.082	10-100
Mt3	9	chr8	94266307	94267370	115.7	100-500
Mt3	9	chr8	93917449	93918438	233.158	100-500
Mt3	9	chr8	93626333	93627993	524.274	500-1500
Mt3	9	chr8	93571358	93572615	579.249	500-1500
Mt3	9	chr8	93569283	93570675	581.324	500-1500
Mt3	9	chr8	94993267	94994947	842.66	500-1500
Mt3	9	chr8	95242490	95243708	1091.88	500-1500
Mtmr9	5	chr14	63585725	63586751	42.872	10-100
Mtmr9	5	chr14	63177700	63178838	365.153	100-500
Mtmr9	5	chr14	64199307	64200605	656.454	500-1500
Mtmr9	5	chr14	64377358	64379679	834.505	500-1500
Mtmr9	5	chr14	64439906	64440880	897.053	500-1500
Mturn	5	chr6	54703522	54704022	24.089	10-100
Mturn	5	chr6	54704902	54706063	25.469	10-100
Mturn	5	chr6	54719507	54720327	40.074	10-100
Mturn	5	chr6	54759812	54761086	80.379	10-100
Mturn	5	chr6	55676244	55677229	996.811	500-1500
Mtx3	2	chr13	93303182	93304267	460.414	100-500
Mtx3	2	chr13	91370425	91371969	1472.34	500-1500
Mycbp	7	chr4	124034837	124036131	131.824	100-500
Mycbp	7	chr4	124047841	124048867	144.828	100-500
Mycbp	7	chr4	123663739	123665066	239.274	100-500
Mycbp	7	chr4	123526678	123528181	376.335	100-500
Mycbp	7	chr4	123411729	123412412	491.284	100-500
Mycbp	7	chr4	123013340	123015271	889.673	500-1500
Mycbp	7	chr4	122996431	122997493	906.582	500-1500
Myo5b	5	chr18	74443909	74444409	3.29	1-10
Myo5b	5	chr18	74889864	74891262	449.245	100-500
Myo5b	5	chr18	73962651	73964277	477.968	100-500
Myo5b	5	chr18	73867492	73868415	573.127	500-1500
Myo5b	5	chr18	75501749	75503411	1061.13	500-1500
N4bp1	3	chr8	86872993	86873916	11.165	10-100
N4bp1	3	chr8	86437382	86439313	446.776	100-500
N4bp1	3	chr8	87667564	87669248	783.406	500-1500
Nagk	2	chr6	83866549	83868031	73.549	10-100
Nagk	2	chr6	83427224	83428803	365.776	100-500
Ndufc1	11	chr3	50983124	50984426	424.405	100-500
Ndufc1	11	chr3	51086530	51087464	320.999	100-500
Ndufc1	11	chr3	51288844	51289554	118.685	100-500
Ndufc1	11	chr3	51340574	51341074	66.955	10-100
Ndufc1	11	chr3	51341161	51342272	66.368	10-100
Ndufc1	11	chr3	51364653	51365902	42.876	10-100
Ndufc1	11	chr3	51701385	51702501	293.856	100-500
Ndufc1	11	chr3	51788694	51789972	381.165	100-500
Ndufc1	11	chr3	51888208	51890645	480.679	100-500
Ndufc1	11	chr3	52007095	52008340	599.566	500-1500
Ndufc1	11	chr3	52101608	52102991	694.079	500-1500
Nf2	4	chr11	4802900	4804314	29.135	10-100
Nf2	4	chr11	4096153	4097760	735.882	500-1500
Nf2	4	chr11	6388807	6389979	1556.77	>1500
Nf2	4	chr11	6415510	6416941	1583.47	>1500
Nkain3	2	chr4	20517386	20519194	260.182	100-500
Nkain3	2	chr4	21688262	21689333	910.694	500-1500
Nnat	6	chr2	157561147	157561879	3.069	1-10
Nnat	6	chr2	157474938	157476460	83.14	10-100
Nnat	6	chr2	157464316	157465622	93.762	10-100
Nnat	6	chr2	157347367	157348413	210.711	100-500
Nnat	6	chr2	157049374	157050734	508.704	500-1500
Nnat	6	chr2	156664991	156666673	893.087	500-1500
Nrep	1	chr18	33442872	33443710	19.662	10-100
Nrn1	7	chr13	36735862	36737023	2.485	1-10
Nrn1	7	chr13	36727032	36727787	6.345	1-10
Nrn1	7	chr13	36724377	36724877	9	1-10
Nrn1	7	chr13	36723770	36724270	9.607	1-10
Nrn1	7	chr13	36612279	36613824	121.098	100-500
Nrn1	7	chr13	36577982	36579111	155.395	100-500
Nrn1	7	chr13	37311398	37313442	578.021	500-1500
Nudcd2	6	chr11	40693343	40693843	38.318	10-100
Nudcd2	6	chr11	40691947	40693282	39.714	10-100
Nudcd2	6	chr11	40600125	40601905	131.536	100-500
Nudcd2	6	chr11	41158764	41161104	427.103	100-500
Nudcd2	6	chr11	37235991	37237504	3495.67	>1500
Nudcd2	6	chr11	36677267	36678412	4054.39	>1500
Otulin	9	chr15	27612505	27613199	17.088	10-100
Otulin	9	chr15	27487975	27488915	141.618	100-500
Otulin	9	chr15	27779345	27780403	149.752	100-500
Otulin	9	chr15	27796735	27798555	167.142	100-500
Otulin	9	chr15	27923292	27924462	293.699	100-500
Otulin	9	chr15	27325776	27326903	303.817	100-500
Otulin	9	chr15	27937121	27939257	307.528	100-500
Otulin	9	chr15	27943415	27944294	313.822	100-500
Otulin	9	chr15	25773530	25775574	1856.06	>1500
P4hb	2	chr11	120350124	120350624	222.029	100-500
P4hb	2	chr11	120315665	120316987	256.488	100-500
Pafah1b3	6	chr7	25291036	25291536	5.819	1-10
Pafah1b3	6	chr7	25278163	25280223	18.692	10-100
Pafah1b3	6	chr7	25267351	25268415	29.504	10-100
Pafah1b3	6	chr7	25247898	25248696	48.957	10-100
Pafah1b3	6	chr7	25178799	25180174	118.056	100-500
Pafah1b3	6	chr7	25076882	25077792	219.973	100-500
Pdcd11	4	chr19	47211552	47213005	122.786	100-500
Pdcd11	4	chr19	46523320	46524198	565.446	500-1500
Pdcd11	4	chr19	46499681	46500393	589.085	500-1500
Pdcd11	4	chr19	46041809	46042759	1046.96	500-1500
Pdpn	6	chr4	143296970	143297733	1.494	1-10
Pdpn	6	chr4	143279481	143280439	18.983	10-100
Pdpn	6	chr4	143278034	143279444	20.43	10-100
Pdpn	6	chr4	143219152	143219932	79.312	10-100
Pdpn	6	chr4	143161594	143162433	136.87	100-500
Pdpn	6	chr4	142411126	142412208	887.338	500-1500
Pef1	1	chr4	129966935	129968059	138.621	100-500
Phf13	3	chr4	151980685	151981879	14.394	10-100
Phf13	3	chr4	152177407	152179016	182.328	100-500
Phf13	3	chr4	151127776	151129967	867.303	500-1500
Pip4k2b	4	chr11	97987499	97989506	243.895	100-500
Pip4k2b	4	chr11	98283684	98284678	540.08	500-1500
Pip4k2b	4	chr11	98338270	98339761	594.666	500-1500
Pip4k2b	4	chr11	98747053	98748282	1003.45	500-1500
Plppr1	3	chr4	49041500	49042248	15.962	10-100
Plppr1	3	chr4	49087339	49088504	29.877	10-100
Plppr1	3	chr4	48042704	48043690	1014.76	500-1500
Pmp22	3	chr11	63135518	63136018	8.536	1-10
Pmp22	3	chr11	62997594	62998335	129.388	100-500
Pmp22	3	chr11	62613576	62614746	513.406	500-1500
Polr1e	4	chr4	45689414	45690992	672.805	500-1500
Polr1e	4	chr4	46452094	46452898	1435.48	500-1500
Polr1e	4	chr4	43406228	43406997	1610.38	>1500
Polr1e	4	chr4	48042704	48043690	3026.09	>1500
Ppip5k2	6	chr1	97833213	97834936	64.221	10-100
Ppip5k2	6	chr1	97843106	97844013	74.114	10-100
Ppip5k2	6	chr1	97848526	97849804	79.534	10-100
Ppip5k2	6	chr1	97622297	97623638	146.695	100-500
Ppip5k2	6	chr1	98002175	98003468	233.183	100-500
Ppip5k2	6	chr1	98189574	98191096	420.582	100-500
Ppp1r18	5	chr17	35866337	35867052	2.742	1-10
Ppp1r18	5	chr17	35873673	35874173	10.078	10-100
Ppp1r18	5	chr17	35836884	35837384	26.711	10-100
Ppp1r18	5	chr17	35918866	35919673	55.271	10-100
Ppp1r18	5	chr17	35700471	35700971	163.124	100-500
Prep	7	chr10	45051029	45051811	14.187	10-100
Prep	7	chr10	45045185	45046273	20.031	10-100
Prep	7	chr10	45103100	45105114	37.884	10-100
Prep	7	chr10	45009189	45010497	56.027	10-100
Prep	7	chr10	44999926	45001393	65.29	10-100
Prep	7	chr10	45485886	45486698	420.67	100-500
Prep	7	chr10	42277542	42278400	2787.67	>1500
Prkaca	6	chr8	83998203	83999013	27.225	10-100
Prkaca	6	chr8	83874329	83876569	96.649	10-100
Prkaca	6	chr8	83442313	83442813	528.665	500-1500
Prkaca	6	chr8	84708605	84709632	737.627	500-1500
Prkaca	6	chr8	84741973	84743246	770.995	500-1500
Prkaca	6	chr8	84813810	84816012	842.832	500-1500
Prmt2	1	chr10	75872301	75873955	364.464	100-500
Prmt3	8	chr7	49779211	49779711	2.853	1-10
Prmt3	8	chr7	49786623	49787646	10.265	10-100
Prmt3	8	chr7	49842531	49843955	66.173	10-100
Prmt3	8	chr7	49922629	49923816	146.271	100-500
Prmt3	8	chr7	49267781	49269030	508.577	500-1500
Prmt3	8	chr7	49145161	49146705	631.197	500-1500
Prmt3	8	chr7	48137028	48138816	1639.33	>1500
Prmt3	8	chr7	46508905	46510250	3267.45	>1500
Psd2	10	chr18	35958651	35960235	4.179	1-10
Psd2	10	chr18	35938207	35940350	24.623	10-100
Psd2	10	chr18	35918706	35921148	44.124	10-100
Psd2	10	chr18	36017709	36018648	54.879	10-100
Psd2	10	chr18	35873171	35875335	89.659	10-100
Psd2	10	chr18	35848509	35849327	114.321	100-500
Psd2	10	chr18	35847560	35848463	115.27	100-500
Psd2	10	chr18	36286162	36287235	323.332	100-500
Psd2	10	chr18	37217086	37218572	1254.26	500-1500
Psd2	10	chr18	37823707	37826585	1860.88	>1500
Psmb4	3	chr3	94483996	94484496	401.862	100-500
Psmb4	3	chr3	95950373	95952045	1064.52	500-1500
Psmb4	3	chr3	98042945	98044123	3157.09	>1500
Ptma	7	chr1	86528043	86528543	3.486	1-10
Ptma	7	chr1	86531612	86532863	7.055	1-10
Ptma	7	chr1	86503938	86504605	20.619	10-100
Ptma	7	chr1	86487188	86488218	37.369	10-100
Ptma	7	chr1	86442075	86443465	82.482	10-100
Ptma	7	chr1	86441253	86441956	83.304	10-100
Ptma	7	chr1	86433970	86434871	90.587	10-100
Ptn	8	chr6	36818855	36819967	9.776	1-10
Ptn	8	chr6	36797030	36797716	12.049	10-100
Ptn	8	chr6	36788576	36789262	20.503	10-100
Ptn	8	chr6	36784790	36785290	24.289	10-100
Ptn	8	chr6	36777581	36778081	31.498	10-100
Ptn	8	chr6	36776883	36777383	32.196	10-100
Ptn	8	chr6	36857718	36859147	48.639	10-100
Ptn	8	chr6	36755162	36755662	53.917	10-100
Ptpro	6	chr6	137268462	137269117	18.163	10-100
Ptpro	6	chr6	137272051	137272965	21.752	10-100
Ptpro	6	chr6	137178643	137179512	71.656	10-100
Ptpro	6	chr6	136532387	136533192	717.912	500-1500
Ptpro	6	chr6	136470221	136471357	780.078	500-1500
Ptpro	6	chr6	138420378	138421034	1170.08	500-1500
Ptprz1	5	chr6	22887601	22888330	14.099	10-100
Ptprz1	5	chr6	22833580	22835042	39.922	10-100
Ptprz1	5	chr6	22824894	22825810	48.608	10-100
Ptprz1	5	chr6	22793884	22796325	79.618	10-100
Ptprz1	5	chr6	22715853	22717583	157.649	100-500
Rab15	2	chr12	76195732	76197489	625.692	500-1500
Rab15	2	chr12	75872946	75874642	948.478	500-1500
Rab31	6	chr17	65768284	65768784	3.368	1-10
Rab31	6	chr17	65741490	65743372	30.162	10-100
Rab31	6	chr17	65827069	65828506	55.417	10-100
Rab31	6	chr17	65701587	65702752	70.065	10-100
Rab31	6	chr17	65699715	65700789	71.937	10-100
Rab31	6	chr17	65915666	65916833	144.014	100-500
Rac3	2	chr11	120712655	120713155	6.813	1-10
Rac3	2	chr11	120315665	120316987	403.803	100-500
Rack1	7	chr11	48790158	48790866	8.202	1-10
Rack1	7	chr11	48787806	48789137	10.554	10-100
Rack1	7	chr11	48823654	48824367	25.294	10-100
Rack1	7	chr11	48833666	48834721	35.306	10-100
Rack1	7	chr11	48852929	48853901	54.569	10-100
Rack1	7	chr11	48855404	48857116	57.044	10-100
Rack1	7	chr11	47988225	47989435	810.135	500-1500
Ran	1	chr5	129052582	129053411	34.426	10-100
Rasgrf2	4	chr13	91370425	91371969	760.303	500-1500
Rasgrf2	4	chr13	93303182	93304267	1172.45	500-1500
Rasgrf2	4	chr13	90912699	90914131	1218.03	500-1500
Rasgrf2	4	chr13	89739340	89741564	2391.39	>1500
Rbak	11	chr5	143048191	143049056	131.484	100-500
Rbak	11	chr5	142974485	142975599	205.19	100-500
Rbak	11	chr5	142961463	142962767	218.212	100-500
Rbak	11	chr5	142876930	142877814	302.745	100-500
Rbak	11	chr5	142868888	142869864	310.787	100-500
Rbak	11	chr5	142857164	142858316	322.511	100-500
Rbak	11	chr5	142823381	142823881	356.294	100-500
Rbak	11	chr5	142821400	142822219	358.275	100-500
Rbak	11	chr5	142819302	142820142	360.373	100-500
Rbak	11	chr5	142761240	142762438	418.435	100-500
Rbak	11	chr5	142371102	142372156	808.573	500-1500
Rhobtb1	4	chr10	69465493	69466695	258.941	100-500
Rhobtb1	4	chr10	70598073	70600349	1391.52	500-1500
Rhobtb1	4	chr10	66921315	66921815	2285.24	>1500
Rhobtb1	4	chr10	66919900	66921127	2286.65	>1500
Ric8a	3	chr7	141047507	141049259	192.11	100-500
Ric8a	3	chr7	141069410	141071038	214.013	100-500
Ric8a	3	chr7	141172056	141173138	316.659	100-500
Rimklb	5	chr6	122491547	122492047	6.342	1-10
Rimklb	5	chr6	122495020	122497271	9.815	1-10
Rimklb	5	chr6	122296887	122298675	188.318	100-500
Rimklb	5	chr6	122764055	122765455	278.85	100-500
Rimklb	5	chr6	122810838	122811721	325.633	100-500
Rnf152	5	chr1	105354749	105355447	0.861	1-10
Rnf152	5	chr1	105907906	105909050	552.296	500-1500
Rnf152	5	chr1	106154557	106155709	798.947	500-1500
Rnf152	5	chr1	106629469	106630785	1273.86	500-1500
Rnf152	5	chr1	106702330	106703589	1346.72	500-1500
Rnf41	2	chr10	128493645	128494522	84.029	10-100
Rnf41	2	chr10	128096580	128098014	313.036	100-500
Rpa3	6	chr6	8274313	8275988	16.272	10-100
Rpa3	6	chr6	8294076	8294830	36.035	10-100
Rpa3	6	chr6	8299011	8299924	40.97	10-100
Rpa3	6	chr6	8307718	8308806	49.677	10-100
Rpa3	6	chr6	8421816	8423013	163.775	100-500
Rpa3	6	chr6	6868984	6870791	1389.06	500-1500
Rpia	7	chr6	70804451	70805216	13.376	10-100
Rpia	7	chr6	70805240	70806600	14.165	10-100
Rpia	7	chr6	70768228	70769215	22.847	10-100
Rpia	7	chr6	70823984	70824921	32.909	10-100
Rpia	7	chr6	71633244	71633744	842.169	500-1500
Rpia	7	chr6	72216509	72217787	1425.43	500-1500
Rpia	7	chr6	72518665	72520700	1727.59	>1500
Rpl26	9	chr11	68939588	68940088	40.022	10-100
Rpl26	9	chr11	69040111	69040611	140.545	100-500
Rpl26	9	chr11	69040808	69042012	141.242	100-500
Rpl26	9	chr11	69366087	69366817	466.521	100-500
Rpl26	9	chr11	69408513	69410173	508.947	500-1500
Rpl26	9	chr11	69410628	69411628	511.062	500-1500
Rpl26	9	chr11	69418321	69419575	518.755	500-1500
Rpl26	9	chr11	69799994	69801264	900.428	500-1500
Rpl26	9	chr11	70028640	70030263	1129.07	500-1500
Rpl3	3	chr15	80076306	80077281	6	1-10
Rpl3	3	chr15	79882595	79883982	199.711	100-500
Rpl3	3	chr15	80710497	80711751	628.191	500-1500
Rpl34	8	chr3	130737835	130738335	8.598	1-10
Rpl34	8	chr3	130714969	130715715	14.268	10-100
Rpl34	8	chr3	130758002	130759796	28.765	10-100
Rpl34	8	chr3	130838517	130839459	109.28	100-500
Rpl34	8	chr3	130945712	130947570	216.475	100-500
Rpl34	8	chr3	131111554	131112732	382.317	100-500
Rpl34	8	chr3	129536139	129536639	1193.1	500-1500
Rpl34	8	chr3	129533484	129534717	1195.75	500-1500
Rplp0	3	chr5	115531584	115532343	25.883	10-100
Rplp0	3	chr5	115488574	115490515	68.893	10-100
Rplp0	3	chr5	115436278	115436778	121.189	100-500
Rps11	2	chr7	45161904	45162643	38.615	10-100
Rps11	2	chr7	44304397	44305719	818.892	500-1500
Rps19	6	chr7	24889901	24891188	7.225	1-10
Rps19	6	chr7	24903994	24904494	21.318	10-100
Rps19	6	chr7	25007521	25008463	124.845	100-500
Rps19	6	chr7	25076882	25077792	194.206	100-500
Rps19	6	chr7	25178799	25180174	296.123	100-500
Rps19	6	chr7	25278163	25280223	395.487	100-500
Rps20	4	chr4	3874766	3875931	40.211	10-100
Rps20	4	chr4	3929505	3930315	94.95	10-100
Rps20	4	chr4	5643691	5645069	1809.14	>1500
Rps20	4	chr4	5797712	5799389	1963.16	>1500
Rps9	4	chr7	3683806	3686022	18.235	10-100
Rps9	4	chr7	3644130	3644630	57.911	10-100
Rps9	4	chr7	4124281	4125206	422.24	100-500
Rps9	4	chr7	4546082	4547667	844.041	500-1500
S100a10	3	chr3	93546926	93547781	6.191	1-10
S100a10	3	chr3	93568273	93569248	15.156	10-100
S100a10	3	chr3	97297058	97298437	3743.94	>1500
Sall2	7	chr14	52315218	52316975	0.005	1-10
Sall2	7	chr14	52295028	52296164	20.195	10-100
Sall2	7	chr14	52338596	52339584	23.373	10-100
Sall2	7	chr14	52342894	52344680	27.671	10-100
Sall2	7	chr14	52243958	52245074	71.265	10-100
Sall2	7	chr14	52118444	52119627	196.779	100-500
Sall2	7	chr14	52010385	52011160	304.838	100-500
Sap18	3	chr14	58074829	58075867	278.64	100-500
Sap18	3	chr14	58075939	58077059	279.75	100-500
Sap18	3	chr14	61172706	61173671	3376.52	>1500
Sccpdh	1	chr1	177257252	177259116	2408.98	>1500
Sdc4	2	chr2	164389042	164390055	53.046	10-100
Sdc4	2	chr2	164964133	164965056	522.045	500-1500
Serinc4	4	chr2	121449898	121450398	5.766	1-10
Serinc4	4	chr2	121289368	121290136	166.296	100-500
Serinc4	4	chr2	122347977	122349619	892.313	500-1500
Serinc4	4	chr2	122377316	122378209	921.652	500-1500
Serpine2	6	chr1	79696913	79697809	160.652	100-500
Serpine2	6	chr1	79580501	79582159	277.064	100-500
Serpine2	6	chr1	81520412	81521342	1662.85	>1500
Serpine2	6	chr1	81592934	81594594	1735.37	>1500
Serpine2	6	chr1	82282819	82283660	2425.25	>1500
Serpine2	6	chr1	82451542	82452701	2593.98	>1500
Serpinf1	4	chr11	75430654	75431154	9.131	1-10
Serpinf1	4	chr11	75431340	75431840	9.817	1-10
Serpinf1	4	chr11	75290774	75292737	130.749	100-500
Serpinf1	4	chr11	75273331	75274262	148.192	100-500
Sfpq	4	chr4	127021822	127022595	2.521	1-10
Sfpq	4	chr4	127015249	127016011	4.052	1-10
Sfpq	4	chr4	127004995	127005797	14.306	10-100
Sfpq	4	chr4	127167910	127170093	148.609	100-500
Sfrp1	7	chr8	23423996	23425726	14.494	10-100
Sfrp1	7	chr8	23437560	23438572	28.058	10-100
Sfrp1	7	chr8	23379657	23380547	29.845	10-100
Sfrp1	7	chr8	23360177	23361150	49.325	10-100
Sfrp1	7	chr8	23469722	23470628	60.22	10-100
Sfrp1	7	chr8	23077942	23079540	331.56	100-500
Sfrp1	7	chr8	22807704	22808804	601.798	500-1500
Sgpl1	1	chr10	59899177	59900007	1247.41	500-1500
Sla	13	chr15	66824299	66825207	6.43	1-10
Sla	13	chr15	66837784	66838542	7.055	1-10
Sla	13	chr15	66842932	66843432	12.203	10-100
Sla	13	chr15	66850730	66852095	20.001	10-100
Sla	13	chr15	66861628	66862284	30.899	10-100
Sla	13	chr15	66883230	66883730	52.501	10-100
Sla	13	chr15	66775754	66776701	54.975	10-100
Sla	13	chr15	66899343	66900654	68.614	10-100
Sla	13	chr15	66676206	66677560	154.523	100-500
Sla	13	chr15	66324065	66325463	506.664	500-1500
Sla	13	chr15	66239226	66240581	591.503	500-1500
Sla	13	chr15	68362328	68364188	1531.6	>1500
Sla	13	chr15	63997573	63998805	2833.16	>1500
Slc19a2	4	chr1	164394579	164395835	147.533	100-500
Slc19a2	4	chr1	164898702	164899863	651.656	500-1500
Slc19a2	4	chr1	165281613	165283300	1034.57	500-1500
Slc19a2	4	chr1	165934973	165936099	1687.93	>1500
Slc30a7	3	chr3	116015898	116016828	9.592	1-10
Slc30a7	3	chr3	116113384	116114931	107.078	100-500
Slc30a7	3	chr3	115579718	115580993	426.588	100-500
Slc4a4	6	chr5	88929259	88930881	43.999	10-100
Slc4a4	6	chr5	88829756	88831056	55.504	10-100
Slc4a4	6	chr5	88945595	88946466	60.335	10-100
Slc4a4	6	chr5	88721448	88722614	163.812	100-500
Slc4a4	6	chr5	88564713	88566257	320.547	100-500
Slc4a4	6	chr5	89701559	89702587	816.299	500-1500
Slc7a11	10	chr3	50461376	50462166	18.863	10-100
Slc7a11	10	chr3	50421466	50422389	21.047	10-100
Slc7a11	10	chr3	50381420	50383101	61.093	10-100
Slc7a11	10	chr3	51340574	51341074	898.061	500-1500
Slc7a11	10	chr3	51341161	51342272	898.648	500-1500
Slc7a11	10	chr3	51603811	51604618	1161.3	500-1500
Slc7a11	10	chr3	51701385	51702501	1258.87	500-1500
Slc7a11	10	chr3	51749074	51750736	1306.56	500-1500
Slc7a11	10	chr3	51888208	51890645	1445.69	500-1500
Slc7a11	10	chr3	52101608	52102991	1659.1	>1500
Slc7a2	6	chr8	40862966	40863466	2.599	1-10
Slc7a2	6	chr8	40879474	40879974	19.107	10-100
Slc7a2	6	chr8	40880811	40881591	20.444	10-100
Slc7a2	6	chr8	41041185	41042407	180.818	100-500
Slc7a2	6	chr8	41054338	41055078	193.971	100-500
Slc7a2	6	chr8	40331126	40332122	529.241	500-1500
Smurf2	4	chr11	107027490	107028693	107.875	100-500
Smurf2	4	chr11	106657672	106658904	261.943	100-500
Smurf2	4	chr11	105507801	105509096	1411.81	500-1500
Smurf2	4	chr11	104441511	104443174	2478.1	>1500
Sncaip	10	chr18	52777902	52778633	12.091	10-100
Sncaip	10	chr18	52749800	52750567	16.011	10-100
Sncaip	10	chr18	52782336	52783038	16.525	10-100
Sncaip	10	chr18	52783610	52784110	17.799	10-100
Sncaip	10	chr18	52746759	52747518	19.052	10-100
Sncaip	10	chr18	52745893	52746710	19.918	10-100
Sncaip	10	chr18	52807984	52808819	42.173	10-100
Sncaip	10	chr18	52847976	52848476	82.165	10-100
Sncaip	10	chr18	52887133	52888397	121.322	100-500
Sncaip	10	chr18	52909111	52910451	143.3	100-500
Snrnp200	2	chr2	127182456	127183444	23.93	10-100
Snrnp200	2	chr2	127521933	127523063	315.547	100-500
Sqle	2	chr15	59278767	59280282	34.325	10-100
Sqle	2	chr15	59153385	59155600	159.707	100-500
St3gal5	8	chr6	72108804	72110086	13.196	10-100
St3gal5	8	chr6	72216509	72217787	120.901	100-500
St3gal5	8	chr6	72244143	72245585	148.535	100-500
St3gal5	8	chr6	72512387	72513626	416.779	100-500
St3gal5	8	chr6	72518665	72520700	423.057	100-500
St3gal5	8	chr6	71633244	71633744	462.364	100-500
St3gal5	8	chr6	72711188	72712221	615.58	500-1500
St3gal5	8	chr6	72956061	72956901	860.453	500-1500
St8sia2	5	chr7	74006711	74007211	5.871	1-10
St8sia2	5	chr7	74024676	74025846	12.094	10-100
St8sia2	5	chr7	73917058	73918438	95.524	10-100
St8sia2	5	chr7	73617731	73618882	394.851	100-500
St8sia2	5	chr7	73537234	73538555	475.348	100-500
Stat3	1	chr11	101657522	101659241	719.082	500-1500
Stmn1	2	chr4	134477671	134478803	11.351	10-100
Stmn1	2	chr4	134430430	134431741	35.89	10-100
Strip1	4	chr3	107537050	107537956	93.56	10-100
Strip1	4	chr3	106955545	106956804	675.065	500-1500
Strip1	4	chr3	108409894	108410900	779.284	500-1500
Strip1	4	chr3	106721461	106722433	909.149	500-1500
Stx8	5	chr11	68145002	68146831	180.544	100-500
Stx8	5	chr11	68214620	68216485	250.162	100-500
Stx8	5	chr11	67611529	67613103	352.929	100-500
Stx8	5	chr11	69418321	69419575	1453.86	500-1500
Stx8	5	chr11	70028640	70030263	2064.18	>1500
Suclg2	3	chr6	94400337	94401967	1291.44	500-1500
Suclg2	3	chr6	93912420	93913969	1779.36	>1500
Suclg2	3	chr6	99520312	99523679	3828.53	>1500
Sulf2	4	chr2	166151509	166152482	2.676	1-10
Sulf2	4	chr2	166174367	166175553	20.182	10-100
Sulf2	4	chr2	165884564	165885284	269.621	100-500
Sulf2	4	chr2	165838530	165839872	315.655	100-500
Svbp	5	chr4	119204342	119205139	11.032	10-100
Svbp	5	chr4	120188214	120189288	994.904	500-1500
Svbp	5	chr4	120242146	120243323	1048.84	500-1500
Svbp	5	chr4	120252440	120253742	1059.13	500-1500
Svbp	5	chr4	120282677	120283552	1089.37	500-1500
Taf9	1	chr13	100659767	100660732	10.16	10-100
Taldo1	6	chr7	141408793	141409293	18.633	10-100
Taldo1	6	chr7	141434379	141434879	44.219	10-100
Taldo1	6	chr7	141435078	141435858	44.918	10-100
Taldo1	6	chr7	141468474	141469266	78.314	10-100
Taldo1	6	chr7	141172056	141173138	218.104	100-500
Taldo1	6	chr7	141047507	141049259	342.653	100-500
Tatdn2	9	chr6	113856744	113857244	161.694	100-500
Tatdn2	9	chr6	113857245	113858021	162.195	100-500
Tatdn2	9	chr6	113860508	113861497	165.458	100-500
Tatdn2	9	chr6	113889779	113891609	194.729	100-500
Tatdn2	9	chr6	112972058	112973593	722.992	500-1500
Tatdn2	9	chr6	112929002	112931081	766.048	500-1500
Tatdn2	9	chr6	112809494	112810291	885.556	500-1500
Tatdn2	9	chr6	114873930	114875682	1178.88	500-1500
Tatdn2	9	chr6	114882132	114883884	1187.08	500-1500
Thsd7a	7	chr6	12750286	12751011	2.133	1-10
Thsd7a	7	chr6	12380665	12381836	367.488	100-500
Thsd7a	7	chr6	12336518	12337650	411.635	100-500
Thsd7a	7	chr6	13835679	13836631	1087.53	500-1500
Thsd7a	7	chr6	13837787	13839249	1089.63	500-1500
Thsd7a	7	chr6	13920371	13922069	1172.22	500-1500
Thsd7a	7	chr6	14900577	14902057	2152.42	>1500
Timp3	4	chr10	86295982	86296617	2.43	1-10
Timp3	4	chr10	86302748	86303495	4.336	1-10
Timp3	4	chr10	86491455	86492480	193.043	100-500
Timp3	4	chr10	87488374	87490195	1189.96	500-1500
Tm2d2	1	chr8	25601864	25602971	586.653	500-1500
Tmem147	3	chr7	30717325	30717825	11.109	10-100
Tmem147	3	chr7	29517997	29519484	1210.44	500-1500
Tmem147	3	chr7	29070526	29072056	1657.91	>1500
Tmem164	5	chrX	142727183	142728379	47.783	10-100
Tmem164	5	chrX	143080038	143081128	400.638	100-500
Tmem164	5	chrX	143664089	143664993	984.689	500-1500
Tmem164	5	chrX	143906653	143907676	1227.25	500-1500
Tmem164	5	chrX	143931335	143932477	1251.93	500-1500
Tmem223	2	chr19	8820197	8820697	51.201	10-100
Tmem223	2	chr19	8837232	8838388	68.236	10-100
Tmem229b	5	chr12	78987464	78988190	7.539	1-10
Tmem229b	5	chr12	79006348	79007802	26.423	10-100
Tmem229b	5	chr12	79719124	79720228	739.199	500-1500
Tmem229b	5	chr12	79924574	79925923	944.649	500-1500
Tmem229b	5	chr12	80115056	80116461	1135.13	500-1500
Tmem245	2	chr4	57038216	57039746	91.887	10-100
Tmem245	2	chr4	54944696	54946497	2001.63	>1500
Tnc	11	chr4	64065085	64065964	19.249	10-100
Tnc	11	chr4	63994991	63995817	50.845	10-100
Tnc	11	chr4	64148964	64149464	103.128	100-500
Tnc	11	chr4	64259253	64260224	213.417	100-500
Tnc	11	chr4	63579578	63580564	466.258	100-500
Tnc	11	chr4	63409764	63411031	636.072	500-1500
Tnc	11	chr4	63408259	63409145	637.577	500-1500
Tnc	11	chr4	63404754	63405530	641.082	500-1500
Tnc	11	chr4	63402498	63403449	643.338	500-1500
Tnc	11	chr4	63389056	63390625	656.78	500-1500
Tnc	11	chr4	62998287	62999285	1047.55	500-1500
Tnfaip6	8	chr2	51847494	51848966	188.619	100-500
Tnfaip6	8	chr2	51830240	51831867	205.873	100-500
Tnfaip6	8	chr2	51768282	51769529	267.831	100-500
Tnfaip6	8	chr2	51752925	51754101	283.188	100-500
Tnfaip6	8	chr2	51146004	51146800	890.109	500-1500
Tnfaip6	8	chr2	51087566	51088483	948.547	500-1500
Tnfaip6	8	chr2	53082017	53083648	1045.9	500-1500
Tnfaip6	8	chr2	50970981	50971929	1065.13	500-1500
Tom1	5	chr8	74993091	74994211	38.595	10-100
Tom1	5	chr8	75070955	75072417	39.269	10-100
Tom1	5	chr8	70865409	70866402	4166.28	>1500
Tom1	5	chr8	70699275	70700482	4332.41	>1500
Tom1	5	chr8	70698248	70699165	4333.44	>1500
Tpmt	4	chr13	47053937	47054437	11.82	10-100
Tpmt	4	chr13	47017230	47017730	24.887	10-100
Tpmt	4	chr13	46334537	46335426	707.58	500-1500
Tpmt	4	chr13	49015077	49016859	1972.96	>1500
Trim27	11	chr13	21172123	21173135	5.808	1-10
Trim27	11	chr13	21171501	21172001	6.43	1-10
Trim27	11	chr13	21169497	21170257	8.434	1-10
Trim27	11	chr13	21167356	21168346	10.575	10-100
Trim27	11	chr13	21160600	21161949	17.331	10-100
Trim27	11	chr13	21159873	21160594	18.058	10-100
Trim27	11	chr13	21199648	21200931	21.717	10-100
Trim27	11	chr13	21221579	21223089	43.648	10-100
Trim27	11	chr13	21275445	21276868	97.514	10-100
Trim27	11	chr13	21407925	21408866	229.994	100-500
Trim27	11	chr13	20353402	20355458	824.529	500-1500
Trpc4ap	4	chr2	155819008	155819859	127.724	100-500
Trpc4ap	4	chr2	155473185	155474552	218.099	100-500
Trpc4ap	4	chr2	155929445	155930532	238.161	100-500
Trpc4ap	4	chr2	156664991	156666673	973.707	500-1500
Trpv2	5	chr11	62576529	62577029	4.043	1-10
Trpv2	5	chr11	62613576	62614746	41.09	10-100
Trpv2	5	chr11	62624319	62625728	51.833	10-100
Trpv2	5	chr11	62630056	62630816	57.57	10-100
Trpv2	5	chr11	62731407	62732196	158.921	100-500
Tuba1c	3	chr15	98992449	98993917	35.442	10-100
Tuba1c	3	chr15	98983097	98983909	44.794	10-100
Tuba1c	3	chr15	99316547	99317658	288.656	100-500
Tubb2a	10	chr13	34076317	34077496	0.591	1-10
Tubb2a	10	chr13	34087015	34089433	10.107	10-100
Tubb2a	10	chr13	34095518	34097110	18.61	10-100
Tubb2a	10	chr13	34045886	34046823	31.022	10-100
Tubb2a	10	chr13	34130955	34132099	54.047	10-100
Tubb2a	10	chr13	34148146	34149571	71.238	10-100
Tubb2a	10	chr13	34150156	34150656	73.248	10-100
Tubb2a	10	chr13	34153611	34155067	76.703	10-100
Tubb2a	10	chr13	34248487	34249973	171.579	100-500
Tubb2a	10	chr13	36612279	36613824	2535.37	>1500
Tubb2b	7	chr13	34130955	34132099	1.701	1-10
Tubb2b	7	chr13	34136540	34137040	7.286	1-10
Tubb2b	7	chr13	34148146	34149571	18.892	10-100
Tubb2b	7	chr13	34150156	34150656	20.902	10-100
Tubb2b	7	chr13	34153611	34155067	24.357	10-100
Tubb2b	7	chr13	34095518	34097110	33.736	10-100
Tubb2b	7	chr13	34087015	34089433	42.239	10-100
Tubb3	3	chr8	123412432	123413440	2.879	1-10
Tubb3	3	chr8	123422012	123423233	12.459	10-100
Tubb3	3	chr8	122676629	122679062	732.924	500-1500
Tubb5	5	chr17	35836884	35837384	0.317	1-10
Tubb5	5	chr17	35829348	35830182	7.853	1-10
Tubb5	5	chr17	35866337	35867052	29.136	10-100
Tubb5	5	chr17	35918866	35919673	81.665	10-100
Tubb5	5	chr17	35697493	35698720	139.708	100-500
Tusc3	2	chr8	39021512	39022406	17.667	10-100
Tusc3	2	chr8	39190786	39191803	186.941	100-500
Ubash3b	13	chr9	41156372	41157089	0.59	1-10
Ubash3b	13	chr9	41149241	41149741	7.721	1-10
Ubash3b	13	chr9	41190660	41192160	33.698	10-100
Ubash3b	13	chr9	41207395	41208492	50.433	10-100
Ubash3b	13	chr9	41212575	41213758	55.613	10-100
Ubash3b	13	chr9	41228402	41229397	71.44	10-100
Ubash3b	13	chr9	41078157	41078900	78.805	10-100
Ubash3b	13	chr9	41272520	41274525	115.558	100-500
Ubash3b	13	chr9	41446414	41447929	289.452	100-500
Ubash3b	13	chr9	41611433	41613164	454.471	100-500
Ubash3b	13	chr9	41735211	41737374	578.249	500-1500
Ubash3b	13	chr9	41889813	41891084	732.851	500-1500
Ubash3b	13	chr9	41950067	41952273	793.105	500-1500
Usp22	2	chr11	61407479	61409128	233.52	100-500
Usp22	2	chr11	60175551	60177026	998.408	500-1500
Uspl1	7	chr5	149228930	149229723	46.37	10-100
Uspl1	7	chr5	149320326	149321534	137.766	100-500
Uspl1	7	chr5	149031021	149032344	151.539	100-500
Uspl1	7	chr5	149352509	149353831	169.949	100-500
Uspl1	7	chr5	149379906	149381630	197.346	100-500
Uspl1	7	chr5	149488164	149489490	305.604	100-500
Uspl1	7	chr5	149513323	149514792	330.763	100-500
Vps33a	4	chr5	123138266	123138948	433.649	100-500
Vps33a	4	chr5	123136010	123136851	435.905	100-500
Vps33a	4	chr5	124184820	124185857	612.905	500-1500
Vps33a	4	chr5	124350754	124353027	778.839	500-1500
Ybx1	7	chr4	119292679	119293179	0.734	1-10
Ybx1	7	chr4	119253826	119254690	39.587	10-100
Ybx1	7	chr4	119338370	119339407	44.957	10-100
Ybx1	7	chr4	119238612	119240069	54.801	10-100
Ybx1	7	chr4	119460721	119461697	167.308	100-500
Ybx1	7	chr4	119462781	119463836	169.368	100-500
Ybx1	7	chr4	120252440	120253742	959.027	500-1500
Zbtb33	8	chrX	38180506	38182321	7.287	1-10
Zbtb33	8	chrX	38179703	38180475	8.09	1-10
Zbtb33	8	chrX	38313272	38313772	125.479	100-500
Zbtb33	8	chrX	38313828	38314328	126.035	100-500
Zbtb33	8	chrX	38473130	38474482	285.337	100-500
Zbtb33	8	chrX	38564420	38565359	376.627	100-500
Zbtb33	8	chrX	36807742	36808739	1380.05	500-1500
Zbtb33	8	chrX	42067653	42069206	3879.86	>1500
Zc3h7b	3	chr15	81859876	81860376	117.028	100-500
Zc3h7b	3	chr15	81879401	81880491	136.553	100-500
Zc3h7b	3	chr15	80710497	80711751	1032.35	500-1500
Zscan18	9	chr7	12774519	12775019	0.039	1-10
Zscan18	9	chr7	12773725	12774488	0.833	1-10
Zscan18	9	chr7	12779997	12780950	5.439	1-10
Zscan18	9	chr7	12803395	12804323	28.837	10-100
Zscan18	9	chr7	12909255	12911134	134.697	100-500
Zscan18	9	chr7	12948976	12949882	174.418	100-500
Zscan18	9	chr7	12961226	12962272	186.668	100-500
Zscan18	9	chr7	13022849	13023551	248.291	100-500
Zscan18	9	chr7	13024857	13025357	250.299	100-500
