# Supplementary material for: Co-occupancy identifies transcription factor co-operation for axon growth
Source: Nat Commun. 2021 May 5;12:2555. doi: 10.1038/s41467-021-22828-3 (PMC8099911; doi:10.1038/s41467-021-22828-3)
Supplement: Supplementary file 6 — Supplementary Data 3 [file 41467_2021_22828_MOESM6_ESM.xlsx]

## Sheet: In vivo AAV treatments
All viruses were brought to 1x10^13 /ml prior to mixture and injection
Pyramidotomy experiment 1 (KLF6-based combinations)
Treatment	Virus 1	Virus 2	Tracer
Control	0.375µl AAV2-Retro Cre	0.375µl AAV2-Retro Cre	0.25µl AAV9-tdTomato
NR5A2	0.375µl AAV2-Retro NR5A2	0.375µl AAV2-Retro Cre	0.25µl AAV9-tdTomato
EOMES	0.375µl AAV2-Retro EOMES	0.375µl AAV2-Retro Cre	0.25µl AAV9-tdTomato
RARB	0.375µl AAV2-Retro RARB	0.375µl AAV2-Retro Cre	0.25µl AAV9-tdTomato
Nkx3.2	0.375µl AAV2-Retro NKX3.2	0.375µl AAV2-Retro Cre	0.25µl AAV9-tdTomato
KLF6	0.375µl AAV2-Retro KLF6	0.375µl AAV2-Retro Cre	0.25µl AAV9-tdTomato
KLF6+NR5A2	0.375µl AAV2-Retro KLF6	0.375µl AAV2-Retro NR5A2	0.25µl AAV9-tdTomato
KLF6+EOMES	0.375µl AAV2-Retro KLF6	0.375µl AAV2-Retro EOMES	0.25µl AAV9-tdTomato
KLF6+RARB	0.375µl AAV2-Retro KLF6	0.375µl AAV2-Retro RARB	0.25µl AAV9-tdTomato
KLF6+NKX3.2	0.375µl AAV2-Retro KLF6	0.375µl AAV2-Retro NKX3.2	0.25µl AAV9-tdTomato
Pyramidotomy experiment 2 (NR5A2-based combinations)
Treatment	Virus 1	Virus 2	Tracer
Control	0.375µl AAV2-Retro H2B-tdTomato	0.375µl AAV2-Retro H2B-tdTomato	0.25µl AAV9-tdTomato
NR5A2	0.375µl AAV2-Retro NR5A2	0.375µl AAV2-Retro H2B-tdTomato	0.25µl AAV9-tdTomato
KLF6	0.375µl AAV2-Retro H2B-tdTomato	0.375µl AAV2-Retro KLF6	0.25µl AAV9-tdTomato
NR5A+KLF6	0.375µl AAV2-Retro NR5A2	0.375µl AAV2-Retro KLF6	0.25µl AAV9-tdTomato
RARB	0.375µl AAV2-Retro H2B-tdTomato	0.375µl AAV2-Retro RARB	0.25µl AAV9-tdTomato
NR5A2+RARB	0.375µl AAV2-Retro NR5A2	0.375µl AAV2-Retro RARB	0.25µl AAV9-tdTomato
Spinal Crush experiment
Treatment	Virus 1	Virus 2	Tracer
Control	0.375µl AAV2-Retro Cre	0.375µl AAV2-Retro Cre	0.25µl AAV9-EGFP
NR5A+KLF6	0.375µl AAV2-Retro NR5A2	0.375µl AAV2-Retro KLF6	0.25µl AAV9-EGFP
