# Supplementary material for: Co-occupancy identifies transcription factor co-operation for axon growth
Source: Nat Commun. 2021 May 5;12:2555. doi: 10.1038/s41467-021-22828-3 (PMC8099911; doi:10.1038/s41467-021-22828-3)
Supplement: Supplementary file 7 — Supplementary Data 4 [file 41467_2021_22828_MOESM7_ESM.xlsx]

## Sheet: All transcripts 
All transcripts
gene	CtrlInj_Avg_fpkm	Nr5a2_Avg_fpkm	Klf6_Avg_fpkm	Klf6_Nr5a2_Avg_fpkm
A1bg	0.02	0	0.015	0.14
A1cf	0	0	0	0.015
A2m	0.02	0.14	0.055	0.02
A2ml1	0.055	2.265	3.09	1.155
A3galt2	0.385	0.07	0.05	0.345
A4galt	0.075	0.065	0.125	0.025
A4gnt	0.055	0.08	0.085	0.115
Aaas	3.99	13.97	7.105	10.075
Aacs	20.105	26.115	29.505	27.81
Aadac	0	0	0	0
Aadacl2	0	0.015	0.02	0
Aadacl3	0	0	0	0
Aadacl4	0	0	0	0
Aadat	0.025	0.12	0.22	0
Aagab	23.71	15.755	14.04	26.02
Aak1	82.155	133.055	116.55	153.775
Aamdc	10.52	9.87	10.105	9.9
Aamp	26.955	45.22	43.065	19.77
Aanat	0.985	0.17	1.305	0.21
Aar2	4.995	6.51	6.645	4.49
Aard	0.965	0.665	0.43	0.68
Aars	21.08	36.95	27.27	17.53
Aars2	5.355	5.91	6.095	8.12
Aarsd1	17.955	22.635	20.19	16.365
Aasdh	19.305	16.145	10.985	20.185
Aasdhppt	6.265	7.47	7.72	6.97
Aass	0.145	0.22	0.54	0.04
Aatf	24.955	15.97	13.75	31.2
Aatk	32.505	42.92	43.11	26.375
AB124611	0.07	0.34	0.075	0.245
Abat	15.32	19.53	17.4	16.845
Abca1	3.315	2.935	3.34	1.275
Abca12	0.255	0.11	0.235	0.185
Abca13	0.1	0.055	0.04	0.07
Abca14	0.09	0.015	0.085	0.065
Abca15	0.025	0.01	0.005	0.135
Abca16	0.015	0	0	0
Abca17	2.12	1.89	1.395	3.11
Abca2	34.175	47.84	42.935	30.3
Abca3	34.56	32.7	30.105	37.955
Abca4	5.525	3.66	1.11	7.74
Abca5	18.555	18.185	16.88	18.615
Abca6	1.255	0.785	0.905	0.99
Abca7	5.815	3.965	4.13	4.48
Abca8a	0.405	0.415	0.395	0.31
Abca8b	3.085	2.9	2.345	3.065
Abca9	1.2	0.67	0.605	0.83
Abcb10	2.885	3.38	3.24	3.315
Abcb11	0.04	0	0	0.1
Abcb1a	0.775	1.575	1.86	0.565
Abcb1b	1.79	3.805	2.48	3.36
Abcb4	3.245	4.3	3.305	6.53
Abcb5	0	0.005	0	0
Abcb6	11.075	7.47	6.755	7.925
Abcb7	4.74	9.565	9.435	6.28
Abcb8	6.365	6.11	6.185	6.005
Abcb9	25.455	20.04	17.73	24.095
Abcc1	13.21	9.73	8.275	18.405
Abcc10	5.85	3.48	3.345	5.02
Abcc12	0.35	0.185	0.27	0.42
Abcc2	0.21	0.095	0.2	0.445
Abcc3	0.41	0.365	0.215	0.54
Abcc4	2.995	2.335	2.255	4.28
Abcc5	146.355	142.975	145.18	193.025
Abcc6	0.035	0.13	0.075	0.04
Abcc8	7.13	11.34	11.795	11.85
Abcc9	0.175	0.26	0.76	0.16
Abcd1	5.625	3.98	2.625	6.605
Abcd2	6.17	14.195	13.63	9.7
Abcd3	11.83	18.455	19.42	12.965
Abcd4	2.065	3.54	3.365	7.035
Abce1	13.63	29.195	25.78	29.03
Abcf1	23.26	29.91	26.175	21.93
Abcf2	15.845	27.195	26.285	11.21
Abcf3	22.325	26.96	23.1	19.105
Abcg1	15.585	17.145	19.425	16.67
Abcg2	3.84	3.235	4.815	2.165
Abcg3	0.01	0	0	0.05
Abcg4	13.685	10.96	9.845	13.33
Abcg5	0	0.02	0.015	0.035
Abcg8	0.17	0.05	0.075	0.06
Abhd1	0.85	0.88	1.51	1.265
Abhd10	7.315	7.37	6.125	6.225
Abhd11	4.695	4.185	4.78	6.875
Abhd12	76.355	88.97	83.975	57.82
Abhd12b	0.065	0.02	0.045	0.035
Abhd13	7.27	8.055	7.02	7.205
Abhd14a	27.735	15.22	12.215	23.81
Abhd14b	6.195	4.405	3.445	5.33
Abhd15	1.935	1.36	1.585	2.315
Abhd16a	37.475	39.035	40.345	25.19
Abhd16b	0.045	0.095	0	0.125
Abhd17a	17.505	25.16	30.125	12.72
Abhd17b	3.415	6.02	6.11	5.755
Abhd17c	4.055	5.085	4.97	6.95
Abhd18	13.59	12.465	12.88	18.675
Abhd2	34.27	28.22	26.16	34.59
Abhd3	8.39	12.005	11.08	9.19
Abhd4	2.29	3.19	5.25	3.115
Abhd5	6.235	6.415	7.53	8.79
Abhd6	12.495	16.14	14.1	14.36
Abhd8	18.005	32.075	36.44	15.335
Abi1	22.425	23.915	25.095	21.965
Abi2	67.345	70.54	78.95	54.88
Abi3	0.295	0.72	0.455	0.98
Abi3bp	0.63	1.35	1.97	0.81
Abitram	8.755	6.085	6.06	7.295
Abl1	18.995	11.02	10.185	22.23
Abl2	18.64	17.23	15.09	22.125
Ablim1	41.875	36.725	33.515	49.435
Ablim2	65.195	47.935	39.26	95.29
Ablim3	3.285	3.455	3.62	4.485
Abo	0	0	0.02	0
Abr	77.64	92.85	77.19	79.67
Abra	1.93	1.35	1.485	2.19
Abracl	2.115	5.33	9.655	5.865
Abraxas1	6.94	6.225	6.685	6.93
Abraxas2	9.77	13.335	12.94	15.725
Abt1	5.65	2.145	1.83	1.775
Abtb1	10.7	17.96	17.995	18.185
Abtb2	1.01	1.12	1.205	0.71
Acaa1a	23.715	21.105	17.975	29.135
Acaa1b	0.535	0.455	0.46	0.185
Acaa2	1.455	2.885	2.335	0.78
Acaca	31.75	26.13	23.405	34.11
Acacb	0.44	0.305	0.31	0.235
Acad10	3.24	1.74	1.26	2.445
Acad11	13.12	11.7	7.58	16.8
Acad12	0.525	0.515	0.73	0.875
Acad8	9.04	5.965	4.395	9.765
Acad9	7.625	24.485	26.55	28.27
Acadl	1.73	4.085	4.84	0.925
Acadm	7.76	16.62	17.04	13.505
Acads	2.32	2.19	2.75	2.78
Acadsb	19.4	12.655	16.135	14.62
Acadvl	19.225	12.615	12.01	11.9
Acan	0.515	0.41	0.48	0.38
Acap1	0.025	0.01	0.015	0
Acap2	43.74	63.195	51.85	83.63
Acap3	38.23	45.8	48.445	29.03
Acat1	16.085	20.625	20.405	24.395
Acat2	5.71	8.415	7.655	4.69
Acat3	2.015	1.47	1.6	2.185
Acbd3	10.02	11.195	10.34	10.51
Acbd4	12.415	11.16	11.555	9.21
Acbd5	7.01	19.04	20.94	20.06
Acbd6	35.105	31.325	27.475	40.195
Acbd7	0	0.265	0	0.135
Accs	0.765	0.825	1.48	0.505
Accsl	0.94	0.99	0.655	1.135
Acd	7.635	6.605	7.52	8.575
Ace	0.435	1.095	1.08	0.285
Ace2	0.075	0.11	0.165	0.045
Acer1	0.015	0	0	0
Acer2	0.525	0.25	0.39	0.74
Acer3	9.49	8.705	11.155	10.05
Ache	13.675	17.64	16.04	13.66
Acin1	121.31	81.925	73.905	154.83
Ackr1	6.76	6.255	5.865	7.12
Ackr2	0.41	0.87	0.34	0.685
Ackr3	0.595	0.905	1.215	0.15
Ackr4	4.185	2.6	1.58	6.7
Acly	17.86	22.4	25.65	17.95
Acmsd	0.775	0.335	0.295	0.7
Acnat1	0.025	0.06	0	0.085
Acnat2	0	0	0.02	0
Aco1	8.02	6.465	5.885	5.27
Aco2	105.55	119.57	112.7	92.16
Acod1	0.115	0.02	0	0.085
Acot1	0.365	0.82	2.005	0.68
Acot10	4.365	3.29	3.39	4.695
Acot11	1.365	2.32	2.795	1.01
Acot12	0.255	0.08	0.205	0.49
Acot13	15.735	25.275	25.52	13.235
Acot2	0.41	0.65	0.75	0.425
Acot3	0.415	0.405	0.625	0.28
Acot4	1.03	0.78	1.705	1.195
Acot5	0.145	0.42	0.54	0.32
Acot6	0.71	0.725	0.815	0.695
Acot7	49.285	82.585	86.88	49.575
Acot8	14.525	6.585	6.595	11.525
Acot9	8.465	7.58	7.87	8.145
Acox1	22.615	26.52	27.5	21.92
Acox2	0.22	0.175	0.125	0.38
Acox3	8.845	7.785	6.86	9.38
Acoxl	0.155	0.05	0.01	0.055
Acp1	9.4	12.17	10.215	15.09
Acp2	9.85	11.945	11.13	11.31
Acp4	0.285	0.05	0.02	0.19
Acp5	0	0.02	0.07	0
Acp6	17.91	10.77	10	20.04
Acp7	0.75	0.705	0.665	0.94
Acpp	0.025	0.02	0.005	0.015
Acr	1.845	0.52	0.61	3.005
Acrbp	4.55	3.84	2.955	6
Acrv1	0.28	0.095	0.11	0.165
Acsbg1	4.985	9.5	13.87	1.93
Acsbg2	0.015	0.03	0	0
Acsf2	0.885	0.94	1.4	0.565
Acsf3	6.585	6.745	6.465	10.645
Acsl1	17.8	21.195	16.63	18.98
Acsl3	44.955	56.265	64.795	37.185
Acsl4	13.62	18.395	18.65	14.595
Acsl5	8.27	14.95	11.025	8.27
Acsl6	84.2	83.72	75.61	86.58
Acsm1	0.02	0	0	0
Acsm2	0	0.525	0.005	0
Acsm3	0.25	0.145	0.165	0.315
Acsm4	0.035	0.05	0.03	0.05
Acsm5	0.025	0.1	0.12	0
Acss1	3.78	2.525	3.925	5.995
Acss2	46.16	27.075	23.26	44.465
Acss3	0.16	0.16	0.245	0.185
Acta1	2.915	2.695	2.835	2.11
Acta2	0.435	0.185	0.25	0.36
Actb	198.47	378.725	394.265	152.275
Actbl2	0.1	0.03	0.01	0.02
Actc1	0	0	0	0
Actg1	144.11	339.095	334.06	144.105
Actg2	0.09	0.15	0	0
Actl10	7.96	5.225	3.245	8.53
Actl11	0.04	0.025	0.015	0.08
Actl6a	13.125	8.685	8.325	9.855
Actl6b	24.33	24.28	21.11	20.26
Actl7a	0.735	0.53	0.19	1.13
Actl7b	0.215	0.17	0.065	0.475
Actl9	0	0.155	0.16	0.12
Actn1	25.68	29.155	29.43	38.665
Actn2	5.13	5.045	4.49	6.535
Actn3	0.4	0.525	0.43	0.42
Actn4	30.21	48.345	56.395	35.82
Actr10	8.365	16.95	17.43	16.61
Actr1a	18.355	28.36	27.76	19.44
Actr1b	47.295	50.975	48.92	37.06
Actr2	39.435	44.05	45.45	45.795
Actr3	44.61	60.07	69.34	55.645
Actr3b	26.635	35.95	32.675	39.265
Actr5	5.57	4.25	3.68	5.63
Actr6	5.14	7.265	6.705	5.83
Actr8	11.07	25.785	23.785	29.975
Actrt1	0.03	0	0	0
Actrt2	0.06	0	0	0
Actrt3	0.115	0.16	0.285	0.37
Acvr1	14.12	15.455	14.795	15.065
Acvr1b	25.155	32.875	29.66	25.27
Acvr1c	2.345	3	3.395	1.72
Acvr2a	6.71	6.7	6.915	8.815
Acvr2b	2.185	3.565	5.305	3.26
Acvrl1	0.655	0.76	0.83	1.01
Acy1	2.61	2.29	1.35	1.025
Acy3	0.31	0.135	0.595	0.3
Acyp1	4.205	6.945	5.285	4.825
Acyp2	6.235	6.045	5.685	7.7
Ada	1.32	0.845	0.515	1.56
Adad1	0.01	0	0	0
Adad2	0	0.04	0	0
Adal	9.07	11.485	8.91	12.885
Adam10	15.985	19.86	18.735	16.215
Adam11	23.3	24.875	24.255	20.065
Adam12	0.63	0.47	0.555	0.845
Adam15	25.51	29.585	26.645	23.205
Adam17	4.795	3.31	3.76	5.795
Adam18	1.96	1.85	2.065	2.41
Adam19	8.11	6.305	6.795	10.37
Adam1a	4.25	4.45	4.525	7.615
Adam1b	0.92	0.48	0.335	0.655
Adam2	0.015	0	0.045	0
Adam20	0.045	0.03	0.01	0
Adam21	1.96	1.115	0.87	1.99
Adam22	111.685	116.235	102.285	142.585
Adam23	171.735	146.195	116.76	202.41
Adam24	0	0	0	0
Adam25	0	0	0	0
Adam26a	0.015	0	0	0
Adam26b	0	0	0	0
Adam28	0.1	0.26	0.305	0.725
Adam29	0	0.03	0	0
Adam3	0.08	0.02	0.07	0.605
Adam30	0	0	0	0
Adam32	5.05	1.315	1.36	4.83
Adam33	1.65	1.215	1.09	0.585
Adam34	0	0	0	0
Adam34	0	0	0	0
Adam39	0	0	0.035	0.02
Adam4	10.02	5.665	5.15	10.635
Adam5	0.345	0.095	0.055	0.535
Adam6a	0	0	0	0
Adam6b	0	0.02	0	0
Adam7	0.24	0.145	0.18	0.56
Adam8	1.445	1.145	0.4	0.71
Adam9	19.755	25.695	20.47	21.735
Adamdec1	0.125	0.065	0.025	0.115
Adamts1	2.8	2.53	2.57	2.26
Adamts10	5.24	6.48	7.295	11.585
Adamts12	0.01	0.05	0.04	0.055
Adamts13	0.83	1.465	0.995	1.895
Adamts14	0.015	0.035	0.01	0.01
Adamts15	0.275	0.24	0.38	0.415
Adamts16	0.49	0.385	0.605	0.505
Adamts17	5.015	4.565	4.16	7.595
Adamts18	4.55	4.185	2.805	8.15
Adamts19	0.02	0.055	0.04	0.05
Adamts2	2.2	3.365	1.67	3.255
Adamts20	20.29	13.36	10.815	21.84
Adamts3	1.015	2.99	4.11	1.38
Adamts4	0.865	1.425	2.275	0.64
Adamts5	0.22	0.175	0.21	0.205
Adamts6	0.58	0.98	0.75	0.925
Adamts7	0.425	0.275	0.1	0.425
Adamts8	0.48	0.62	0.845	0.65
Adamts9	0.295	0.375	0.47	0.205
Adamtsl1	1.1	0.84	1.42	1.65
Adamtsl2	1.45	1.7	2.025	1.11
Adamtsl3	0.24	0.155	0.4	0.42
Adamtsl4	6.045	1.375	2.06	4.985
Adamtsl5	0.655	0.965	1.04	0.515
Adap1	37.625	50.775	47.01	38.475
Adap2	0.42	0.765	0.975	0.83
Adar	53.075	55.805	46.47	70.82
Adarb1	42.12	36.525	32.31	47.445
Adarb2	1.66	2.165	3.975	2.405
Adat1	4.685	3.37	2.32	5.34
Adat2	2.42	2.34	2.68	3.21
Adck1	6.61	8.91	7.725	11.23
Adck2	9.28	9.685	7.66	8.11
Adck5	14.1	9.395	10.09	11.195
Adcy1	91.84	91.145	94.795	75.81
Adcy10	2.255	1.38	0.825	2.04
Adcy2	50.785	55.21	51.11	47.12
Adcy3	20.63	19.16	20.205	17.985
Adcy4	0.03	0.21	0.12	0.03
Adcy5	20.86	20.575	18.755	22.885
Adcy6	6.48	19.25	17.195	13.825
Adcy7	1.215	1.045	0.925	1.055
Adcy8	10.14	8.145	7.225	9.075
Adcy9	77.53	72.76	57.65	80.34
Adcyap1	10.565	17.575	9.315	11.6
Adcyap1r1	5.44	7.13	9.84	5.415
Add1	154.175	175.915	188.755	136.3
Add2	48.875	65.01	58.535	77.64
Add3	9.845	17.665	20.725	16.04
Adgb	0.085	0.11	0.035	0.095
Adgra1	38.6	37.905	28.725	63.295
Adgra2	1.115	0.975	1.005	1.71
Adgra3	1.64	2.275	3.26	1.59
Adgrb1	148.135	141.64	128.325	166.925
Adgrb2	109.305	115.11	112.035	78.49
Adgrb3	80.405	68.875	62.47	96.45
Adgrd1	1.91	1.665	1.405	1.805
Adgre1	0.15	0.22	0.19	0.07
Adgre4	0.05	0	0.015	0.065
Adgre5	0.82	0.525	1.465	1.1
Adgrf1	0.07	0.055	0.04	0.11
Adgrf2	1.705	1.095	0.83	2.09
Adgrf3	0.025	0.035	0.1	0
Adgrf4	2.115	1.555	0.985	2.085
Adgrf5	0.295	1.66	3.98	1.32
Adgrg1	3.3	7.705	9.685	4.22
Adgrg2	0.1	0.005	0	0.03
Adgrg3	0.095	0.29	0.355	0.765
Adgrg4	0.01	0.01	0	0
Adgrg5	0	0	0	0
Adgrg6	0.265	0.52	1.905	0.355
Adgrg7	0	0	0	0.02
Adgrl1	99.845	135.95	130.975	91.405
Adgrl2	54.645	66.68	54.185	90.09
Adgrl3	169.91	138.2	109.815	191.41
Adgrl4	0.475	0.345	2.365	0.235
Adgrv1	0.21	0.345	0.325	0.21
Adh1	0.035	0.1	0.03	0
Adh4	0.03	0	0	0
Adh5	13.69	14.94	12.22	13.965
Adh6a	0	0	0	0
Adh6b	0.02	0.04	0	0
Adh7	0	0.08	0	0
Adhfe1	0.69	0.445	0.855	0.605
Adi1	3.155	4.81	7.09	3.095
Adig	0.07	0	0.16	0.345
Adipoq	0	0	0	0
Adipor1	11.165	12.81	12.42	11.255
Adipor2	9.025	8.87	8.935	8.015
Adk	8.735	16.765	17.575	14.665
Adm	0.205	0.695	0.665	0.305
Adm2	0	0	0	0
Adnp	21.615	22.405	19.89	30.55
Adnp2	9.945	10.355	10.06	11.41
Ado	4.76	6.17	6.77	4.35
Adora1	22.73	26.085	28.545	20.15
Adora2a	0.075	0.15	0.2	0
Adora2b	0.64	0.615	0.485	0.49
Adora3	0.08	0.065	0.21	0.13
Adpgk	9.66	11.765	10.145	17.375
Adprh	13.8	18.91	23.345	6.585
Adprhl1	0.435	0.31	0.265	0.28
Adprhl2	6.09	6.49	5.145	5.6
Adprm	10.21	8.105	8.56	10.975
Adra1a	14.55	10.815	9.035	15.975
Adra1b	4.27	6.395	5.49	5.255
Adra1d	14.48	17.56	15.825	12.465
Adra2a	0.5	1.045	1.345	0.525
Adra2b	0.03	0.05	0.015	0
Adra2c	1.13	1.645	1.465	0.605
Adrb1	26.785	33.72	22.895	38.3
Adrb2	0.865	0.72	0.47	0.57
Adrb3	1.825	1.425	0.845	1.38
Adrm1	33.94	47.885	38.255	36.34
Adsl	16.635	19.34	13.335	17.015
Adss	50.635	41.765	36.535	44.63
Adssl1	3.6	4.895	5.95	3.41
Adtrp	0.06	0.185	0.03	0.07
Aebp1	0.37	0.375	0.54	0.08
Aebp2	20.5	19.54	19.94	25.705
Aen	12.395	6.75	4.925	10.23
AF067061	0	0.085	0	0
AF067063	0	0	0	0
AF366264	0.07	0.015	0.02	0.05
Afap1	4.845	5.65	5.705	11.965
Afap1l1	2.18	3.43	3.985	1.555
Afap1l2	0.355	0.455	1.49	0.74
Afdn	136.52	108.42	93.805	161.8
Aff1	3.435	2.525	2.57	4.645
Aff2	15.86	13.91	12.84	24.495
Aff3	39.21	94.51	80.42	180.385
Aff4	67.485	68.095	62.835	78.82
Afg1l	5.09	5.715	5.115	4.865
Afg3l1	5.12	3.405	4.01	5.365
Afg3l2	31.195	39.115	33.71	44.525
Afm	0	0	0.015	0
Afmid	0.31	0.46	0.27	0.315
Afp	0	0.35	0	0
Aftph	26.6	25.28	21.415	33.955
Aga	2.14	2.74	2.545	2.085
Agap1	23.78	67.21	53.985	74.805
Agap2	56.66	78.465	89.75	40.86
Agap3	20.785	80.825	83.295	59.9
Agbl1	0.8	0.44	0.44	0.25
Agbl2	0.04	0.055	0.125	0.05
Agbl3	1.435	2.525	2.12	1.805
Agbl4	31.77	28.655	28.065	32.175
Agbl5	6.935	5.47	4.66	7.84
Ager	0.265	0.045	0.11	0.23
Agfg1	17.865	16.295	15.595	17.8
Agfg2	8.91	6.42	6.34	11.135
Aggf1	12.595	12.475	11.865	11.935
Agk	8.02	15.09	15.125	19.925
Agl	6.635	5.225	6.205	5.175
Agmat	0.23	0.075	0.045	0.165
Agmo	0.28	0.375	0.77	0.29
Ago1	20.17	13.745	14.185	19.19
Ago2	7.035	10.32	12.455	10.315
Ago3	27.73	24.99	22.05	38.525
Ago4	6.32	3.23	3.115	6.735
Agpat1	20.285	25.535	26.495	20.37
Agpat2	1.15	0.755	0.2	0.92
Agpat3	27.855	47.98	43.285	32.96
Agpat4	15.06	14.31	14.61	16.09
Agpat5	4.765	5.555	6.275	4.23
Agps	11.15	13.59	9.99	12.77
Agr2	0.18	0.03	0.075	0.48
Agr3	0.055	0	0	0
Agrn	17.555	16.21	18.435	14.715
Agrp	0.21	0.04	0.215	0.3
Agt	0.205	0.395	0.835	0.11
Agtpbp1	99.525	120.875	112.88	116.135
Agtr1a	1.01	1.45	0.61	0.92
Agtr1b	0.215	0.19	0.185	0.565
Agtr2	1.16	0.865	0.84	1.29
Agtrap	0.245	0.305	0.375	0.23
Agxt	0	0	0	0
Agxt2	0.09	0.08	0	0.15
Ahctf1	36.625	27.51	27.975	40.77
Ahcy	1.875	4.4	4.145	2.515
Ahcyl1	104.48	89.035	83.675	82.44
Ahcyl2	42.005	51.07	44.3	75.17
Ahdc1	20.7	19.605	20.965	28.92
Ahi1	115.77	92.465	69.335	153.805
Ahnak	0.83	1.225	2.375	0.41
Ahnak2	10.465	14.015	12.415	14.555
Ahr	4.425	4.285	4.94	4.475
Ahrr	0.505	0.315	0.545	0.6
Ahsa1	17.985	36.5	35.025	18.745
Ahsa2	13.38	8.395	10.535	14.325
Ahsg	0	0.085	0.09	0
AI182371	0.025	0.07	0.055	0.075
AI413582	11.505	14.375	12.125	11.13
AI429214	1.62	2.085	2.225	2.055
AI467606	0.02	0.155	0.145	0.075
AI593442	21.18	27.245	24.95	23.58
AI597479	4.005	4.05	3.885	3.715
AI661453	0	0.025	0	0
AI837181	4.745	7.75	8.44	2.085
AI987944	0.66	1.4	2.355	2.38
Aicda	0.03	0	0	0
Aida	9.545	10.91	9.605	18.97
Aif1	0.995	1.055	1.595	1.005
Aif1l	0.54	1.29	0.835	0.155
Aifm1	10.275	11.315	10.225	14.575
Aifm2	2.04	2.01	1.83	1.14
Aifm3	30.37	21.125	20.91	22.29
Aig1	29.84	23.955	26.155	29.78
Aim2	0.905	0.2	0.435	0.705
Aimp1	14.345	25.09	24.765	20.575
Aimp2	8.22	6.505	6.15	6.69
Aip	9.885	13.23	15.09	4.41
Aipl1	0.115	0	0.04	0.025
Aire	0.04	0	0	0.07
Ajap1	11.245	10.245	9.71	13.29
Ajm1	11	11.28	11.485	14.57
Ajuba	0.1	0.12	0.05	0.205
Ak1	21.14	32.62	28.435	19.37
Ak2	11.28	6.365	5.9	10.61
Ak3	23.21	13.235	11.82	20.34
Ak4	5.235	6.73	7.265	4.89
Ak5	19.46	44.26	45.4	16.475
Ak6	13.595	17.35	15.765	11.645
Ak7	0.245	0.14	0.165	0.395
Ak8	0.375	0.945	0.565	0.705
Ak9	0.34	0.11	0.06	0.105
Akain1	1.21	0.965	0.825	1.38
Akap1	18.88	17.505	14.225	21.42
Akap10	9.39	13.245	15.71	16.945
Akap11	35.185	72.535	68.64	52.74
Akap12	5.325	7.595	9.54	5.89
Akap13	38.3	22.555	18.31	48.865
Akap14	0.37	0.045	0.085	0.91
Akap17b	3.99	4.825	5.025	6.985
Akap3	0.19	0.175	0.17	0.31
Akap4	0	0.01	0	0
Akap5	6.115	11.57	12.21	9.82
Akap6	73.225	81.11	79.865	74.785
Akap7	35.84	35.4	40.435	42.68
Akap8	20.605	41	36.335	63.71
Akap8l	68.11	75.525	68.82	106.445
Akap9	43.53	54.03	49.59	82.225
Akip1	0.87	1.035	0.695	0.945
Akirin1	21.335	24.41	26.01	21.35
Akirin2	20.345	27.515	26.02	24.52
Akna	0.21	0.345	0.5	0.315
Aknad1	0.115	0.02	0.075	0.15
Akp3	0	0.05	0	0
Akr1a1	27.495	43.415	45.79	20.61
Akr1b10	3.435	2.5	2.68	2.225
Akr1b3	7.3	8.835	8.05	6.635
Akr1b7	0.035	0	0	0.095
Akr1b8	0.15	0.02	0.12	0
Akr1c12	0	0	0	0
Akr1c13	0	0.025	0	0
Akr1c14	0.075	0.01	0.515	0.02
Akr1c18	0.11	0.275	0.11	0
Akr1c19	0	0.04	0	0.095
Akr1c20	0	0	0	0
Akr1c21	0	0.045	0.055	0
Akr1c6	0	0	0	0
Akr1cl	0	0	0	0
Akr1d1	0	0	0.035	0
Akr1e1	6.38	5.83	5.73	4.745
Akr7a5	4.64	3.935	5.035	5.21
Akt1	16.74	21.74	23.38	12.97
Akt1s1	17.77	10.8	11.775	10.515
Akt2	18.985	18.72	20.065	16.565
Akt3	45.02	47.445	56.815	54.065
Aktip	34.75	38.89	36.695	35.635
Alad	3.185	3.91	4.875	2.545
Alas1	30.295	38.55	36.575	36.43
Alas2	7.02	5.79	5.575	11.46
Alb	0	0	0.015	0
Albfm1	0.28	0.2	0.08	0.245
Alcam	20.01	29.05	32.885	19.305
Aldh16a1	1.54	1.12	1.22	1
Aldh18a1	8.5	7.485	5.58	10.205
Aldh1a1	1.25	3.29	4.47	1.28
Aldh1a2	0.035	0.025	0.04	0.025
Aldh1a3	4.96	3.715	3.345	2.67
Aldh1a7	0.26	0.145	0.14	0.055
Aldh1b1	2.19	2.615	3.41	2.235
Aldh1l1	5.08	5.945	11.11	2.295
Aldh1l2	1.725	0.755	0.695	1.68
Aldh2	8.005	19.045	20.35	12.35
Aldh3a1	0.45	0.355	0.545	0.205
Aldh3a2	8.085	9.265	8.18	10.475
Aldh3b1	0.35	0.395	0.43	0.405
Aldh3b2	0.02	0.065	0.105	0.05
Aldh3b3	0.03	0.205	0.025	0.04
Aldh4a1	4.58	3.225	2.905	4.295
Aldh5a1	6.12	6.52	7.165	4.8
Aldh6a1	5.21	7.61	8.145	10.845
Aldh7a1	29.035	19.795	22.13	24.735
Aldh8a1	0.435	0.22	0.19	0.38
Aldh9a1	8.205	7	8.94	8.425
Aldoa	212.92	435.16	450.005	146.905
Aldoa	212.92	1.305	0.855	1.22
Aldoart1	0.095	0.11	0.175	0.025
Aldoart2	0.215	0.135	0.04	0.305
Aldob	1.935	1.44	0.885	2.9
Aldoc	36.72	74.495	95.03	15.39
Alg1	10.995	11.82	10.235	9.705
Alg10b	6	6.14	6.155	4.86
Alg11	4.19	5.005	4.925	3.885
Alg12	3.815	3.41	2.86	3.66
Alg13	5.955	6.44	6.18	11.935
Alg14	1.99	1.47	1.995	0.78
Alg2	24.22	29.25	27.33	22.44
Alg3	5.23	3.23	3.025	2.805
Alg5	8.055	7.505	6.33	9.45
Alg6	4.875	3.98	3.925	4.8
Alg8	2.13	1.735	1.61	2.065
Alg9	7.025	5.305	6.405	5.33
Alk	1.555	2.55	2.925	3.71
Alkal1	0.04	0	0.07	0
Alkal2	0.055	0.225	0.435	0.15
Alkbh1	18.465	14.91	12.575	22.775
Alkbh1	18.465	14.91	12.575	22.775
Alkbh2	8.755	6.5	4.845	7.25
Alkbh3	17.815	15.89	11.805	20.105
Alkbh4	2.805	3.09	3.82	2.39
Alkbh5	7	9.755	8.8	6.665
Alkbh6	8.525	8.25	7.915	6.825
Alkbh7	2.525	2.425	2.2	1.35
Alkbh8	6.825	8.835	8.29	8.48
Allc	1.47	0.59	0.425	2.27
Alms1	9.36	9.21	8.665	17.035
Alox12	0.31	0.19	0.06	0.345
Alox12b	0.51	0.755	1.175	0.315
Alox12e	0.055	0.045	0	0
Alox15	0	0	0	0.205
Alox5	1.38	0.37	0.4	0.69
Alox5ap	0.505	0.875	0.8	0.445
Alox8	0.595	0.57	0.285	0.22
Aloxe3	1.71	0.93	0.595	0.705
Alpi	0	0	0	0
Alpk1	1.675	1.395	1.675	2.735
Alpk2	1.085	1.225	0.535	0.78
Alpk3	0.82	0.275	0.275	0.94
Alpl	0.23	0.58	0.845	0.085
Alppl2	0	0	0.015	0
Als2	13.32	12.01	10.18	12.41
Als2cl	0.47	0.415	0.88	0.295
Alx1	0.015	0	0.075	0
Alx3	0	0.03	0.03	0
Alx4	0.51	0.175	0.185	0.58
Alyref	10.125	7.645	9.445	6.695
Alyref2	0.45	0.44	0.405	0.57
Amacr	0.685	2.93	1.87	1.65
Ambn	0.02	0.015	0.065	0
Ambp	0	0	0	0
Ambra1	30.19	24.98	19.1	33.13
Amd1	13.455	19.595	19.42	16.335
Amd2	1.38	1.79	1.105	1.2
Amdhd1	0.125	0.185	0.075	0.185
Amdhd2	5.075	3.64	4.115	4.325
Amelx	0	0.155	0	0
Amer1	2.375	2.105	1.775	2.605
Amer2	11.97	8.685	10.165	10.64
Amer3	8.64	9.105	7.885	10.095
Amfr	18.915	21.95	23.965	16.78
Amh	0.4	0.36	0.245	0.455
Amhr2	1.035	0.52	0.71	0.68
Amigo1	16.9	19.6	16.75	17.315
Amigo2	0.9	1.19	1.77	0.53
Amigo3	4.255	2.15	2.135	2.47
Ammecr1	1.685	1.635	1.475	2.895
Ammecr1l	7.2	8.265	8.44	15.365
Amn	1.62	2.35	3.745	2.39
Amn1	7.16	10.07	9.075	11.185
Amot	1.175	1.375	2.85	0.86
Amotl1	1.24	1.79	1.94	0.92
Amotl2	1.155	3.43	4.07	0.765
Ampd1	0.015	0.02	0	0.105
Ampd2	8.915	6.4	8.21	6.345
Ampd3	4.225	4.445	4.205	4.765
Amph	50.365	76.535	67.305	59.23
Amt	7.175	4.71	4.985	6.56
Amtn	0	0	0	0
Amy1	5.55	4.95	6.74	9.54
Amy2a1	0	0	0.155	0.11
Amy2a2	0.185	0.05	0.035	0.055
Amy2a3	0.185	0.05	0.035	0.055
Amy2a4	0.185	0.05	0.035	0.055
Amy2a5	0.185	0	0	0.065
Amy2b	0	0	0	0
Amz1	2.91	1.06	1.42	2.375
Amz2	6.53	8.55	9.95	10.58
Anapc1	54.625	36.62	33.085	47.67
Anapc10	2.365	2.585	2.6	3.105
Anapc11	6.52	8.805	8.82	5.52
Anapc13	5.445	6.85	8.045	3.1
Anapc15	3.41	5.15	5.47	5.26
Anapc16	7.965	10.7	9.1	7.63
Anapc2	20.275	20.79	23.13	17.595
Anapc4	41.83	36.345	31.59	39.24
Anapc5	29.085	48.725	50.435	61.1
Anapc7	10.335	10.24	9.34	10.165
Ang	0.055	0.54	0.075	0
Ang2	0	0	0.1	0
Ang4	0	0	0	0
Ang5	0	0	0	0
Ang6	0	0	0	0
Angel1	7.235	6.255	4.575	6.985
Angel2	23.345	18.565	15.155	22.185
Angpt1	0.11	0.185	0.33	0.23
Angpt2	3.235	1.585	1.5	4.31
Angpt4	0.015	0.07	0.05	0.045
Angptl1	2	1.06	1.185	2.525
Angptl2	13.19	5.61	4.87	17.755
Angptl3	1.485	1.335	1.935	3.34
Angptl4	0.215	0.455	0.485	0.44
Angptl6	0.85	1.025	1.155	1.07
Angptl7	1.16	0.575	0.26	1.665
Angptl8	0.145	0.07	0.04	0.07
Ank	32.515	44.325	43.085	30.14
Ank1	11.41	11.85	11.255	12.205
Ank2	356.73	401.89	395.33	519.125
Ank3	251.68	222.27	246.865	289.14
Ankar	0.01	0	0	0.015
Ankdd1b	1.905	0.45	0.435	0.375
Ankef1	4.695	2.485	2.05	4.56
Ankfn1	0.335	0.675	0.78	0.205
Ankfy1	22.615	14.08	14.435	23.22
Ankhd1	56.195	45.86	50.285	93.505
Ankib1	9.325	19.185	19.22	21.75
Ankk1	0	0.02	0.01	0
Ankle1	0.255	0.085	0.08	0.22
Ankle2	7.245	10.84	12.33	10.79
Ankmy1	0.18	0.76	0.495	1.16
Ankmy2	11.12	15.385	14.475	18.4
Ankra2	11.495	9.865	9.95	9.55
Ankrd1	0.35	0.21	0.12	0.425
Ankrd10	22.03	52.275	34.735	74.845
Ankrd11	71.385	113.55	84.305	150.01
Ankrd12	33.455	53.145	52.67	61.195
Ankrd13a	15.71	10.38	10.11	15.72
Ankrd13b	20.7	16.14	17.54	19.445
Ankrd13c	14.71	26.465	26.38	26.705
Ankrd13d	20.245	16.12	14.73	20.155
Ankrd16	23.31	20.18	18.255	34.63
Ankrd17	35.235	96.1	80.11	144.725
Ankrd2	0.035	0.255	0.145	0.115
Ankrd22	0	0.06	0.035	0
Ankrd23	3.12	1.585	1.195	4.17
Ankrd24	9.15	7.885	9.16	8.155
Ankrd26	5.915	6.85	6.825	8.74
Ankrd27	27.09	17.11	14.655	33.205
Ankrd28	13.66	18.76	17.51	24.67
Ankrd29	3.35	6.84	7.31	9.06
Ankrd33	0	0	0	0
Ankrd33b	21.26	20.26	20.97	26.475
Ankrd34a	7.295	9.765	10.44	5.96
Ankrd34b	8.57	10.535	9.495	13.27
Ankrd34c	1.335	1.505	1.635	0.935
Ankrd35	3.32	2.585	2.725	3.63
Ankrd36	0	0.02	0	0
Ankrd37	6.79	6.925	7.73	6.905
Ankrd39	3.465	3.525	2.66	3.795
Ankrd40	16.685	20.14	24.395	14.275
Ankrd42	23.655	19.245	15.04	25.53
Ankrd44	3.665	3.62	3.51	2.805
Ankrd45	11.82	11.715	10.235	9.34
Ankrd46	11.5	25.58	23.48	15.315
Ankrd49	1.93	6.11	6.055	6.855
Ankrd50	8.445	11.605	12.555	7.725
Ankrd52	13.755	11.375	11.26	13.795
Ankrd53	1.9	0.89	0.365	1.855
Ankrd54	3.415	4.5	4.345	3.66
Ankrd55	0.405	0.41	0.475	1.12
Ankrd6	1.835	2.085	2.37	1.77
Ankrd60	0.095	0.18	0.075	0
Ankrd61	3.55	1.56	0.855	3.67
Ankrd63	0.635	0.69	1.325	0.3
Ankrd65	0.235	0	0.075	0
Ankrd66	0.03	0	0.05	0
Ankrd7	0	0.095	0	0
Ankrd9	6.655	6.475	5.695	6.925
Anks1	6.55	8.14	7.485	17.79
Anks1b	163.72	105.66	94.98	192.71
Anks3	11.455	35.67	28.905	54.125
Anks4b	0.85	0.43	0.325	1.485
Anks6	22.125	9.91	8.505	24.9
Ankub1	0.1	0.225	0.185	0.265
Ankzf1	17.69	13.1	10.485	19.29
Anln	0.64	1.645	1.8	1.525
Ano1	0.05	0.155	0.325	0.135
Ano10	3.76	5.345	5.555	6.005
Ano2	0.135	0.07	0.255	0.015
Ano3	54.42	51.445	45.74	56.335
Ano4	54.61	35.48	26.585	59.86
Ano5	0.31	0.37	0.355	0.325
Ano6	6.35	8.255	7.65	17.71
Ano7	0.38	0.32	0.03	0.335
Ano8	12.015	14.5	14.59	12.865
Ano9	0	0.015	0	0
Anp32a	32.205	50.045	57.855	33.14
Anp32b	6.54	9.705	11.945	6.2
Anp32e	10.065	22.175	25.335	8.835
Anpep	0.11	0.365	0.47	0.015
Antxr1	3.84	4.85	6.05	9.775
Antxr2	0.735	0.71	0.46	0.89
Antxrl	0	0	0	0
Anxa1	0.7	0.26	0.285	0.57
Anxa10	0.025	0	0	0.03
Anxa11	4.2	4.34	5.91	3.22
Anxa13	0	0.355	0.08	0.48
Anxa2	0.21	0.13	0.585	0.125
Anxa3	0.22	1.095	1.97	1.255
Anxa4	1.395	1.495	1.315	2.535
Anxa5	6.065	6.52	7.815	8.345
Anxa6	32.485	30.435	29.855	32.585
Anxa7	8.39	18.54	20.05	27.39
Anxa8	0	0	0	0
Anxa9	0.08	0.205	0.13	0.065
Aoah	0	0.025	0.08	0.075
Aoc1	0	0	0.025	0
Aoc2	2.01	1.05	0.715	2.275
Aoc3	0.025	0.12	0.075	0.075
Aopep	26.36	99.03	79.22	135.455
Aox1	0.695	0.415	1.07	0.445
Aox2	0.05	0.005	0.035	0.015
Aox3	0.01	0.01	0.005	0
Aox4	0.17	0.25	0.29	0.295
Ap1ar	11.795	30.955	29.425	32.75
Ap1b1	53.505	52.99	46.745	51.78
Ap1g1	24.41	23.625	22.065	21.08
Ap1g2	4.275	2.415	2.405	2.425
Ap1m1	27.455	23.915	23.16	28.505
Ap1m2	0.31	0.125	0.105	0.24
Ap1s1	21.76	31.17	33.14	20.495
Ap1s2	3.18	5.855	5.785	5.165
Ap1s3	0.36	0.57	0.43	1.58
Ap2a1	50.88	68.25	69.445	38.475
Ap2a2	23.905	37.88	41.505	25.245
Ap2b1	45.975	51.605	48.175	44.53
Ap2m1	81.27	132.99	130.23	67.895
Ap2s1	14.47	25.635	27.985	13.55
Ap3b1	12.95	14.975	12.67	19.305
Ap3b2	63.97	57.585	55.14	47.435
Ap3d1	36.59	52.87	48.205	37.685
Ap3m1	19.455	15.76	15.65	17.535
Ap3m2	15.275	26.52	23.8	20.43
Ap3s1	8.795	13.14	18.28	17.105
Ap3s2	4.395	4.885	4.325	4.725
Ap4b1	6.495	6.38	6.865	5.96
Ap4e1	10.89	8.635	7.505	12.28
Ap4m1	3.56	3.01	2.84	3.265
Ap4s1	9.045	8.76	8.845	8.26
Ap5b1	1.05	1.55	1.38	1.925
Ap5m1	7.065	9.365	7.51	12.985
Ap5s1	2.805	4.29	3.235	2.94
Ap5z1	2.395	5.425	5.15	5.325
Apaf1	4.81	3.04	1.855	3.83
Apba1	20.295	26.955	27.69	20.42
Apba2	80.845	85.47	82.21	96.15
Apba3	4.685	9.855	6.555	11.64
Apbb1	82.92	170.735	168.115	71.885
Apbb1ip	0.35	0.67	0.815	0.405
Apbb2	47.13	30.605	25.445	52.14
Apc	104.37	116.105	111.85	127.645
Apc2	28.63	26.29	27.34	28.94
Apcdd1	0.865	1.17	1.85	0.675
Apcs	0.04	0	0	0
Apeh	9.27	7.62	7.445	5.8
Apela	0.425	0	0.035	0
Apex1	11.66	9.575	9.02	3.945
Apex2	22.22	16.31	13.29	25.92
Aph1a	4.77	7.245	6.31	5.935
Aph1b	4.68	4.705	4.255	5.67
Aph1c	2.025	1.695	1.145	2.51
Api5	9.92	11.35	11.75	8.775
Apip	11.545	10.735	10.47	10.005
Aplf	1.78	2.37	2.09	3.44
Apln	0.68	1.425	2.28	0.415
Aplnr	0.755	0.33	0.12	0.815
Aplp1	189.39	510.645	474.315	244.34
Aplp2	109.005	278.245	262.8	218.75
Apmap	17.16	20.585	18.885	17.355
Apoa1	0.04	0.085	0.325	0.24
Apoa2	0.115	0.305	0.145	0.165
Apoa4	0	0.015	0	0
Apoa5	0	0.01	0	0.025
Apob	0.045	0	0.035	0.04
Apobec1	0.205	0.155	0.73	0.89
Apobec2	0.165	0.1	0.04	0.045
Apobec3	0.49	0.67	0.82	0.52
Apobec4	4.97	2.4	2.27	6.375
Apobr	0.12	0.025	0.04	0.025
Apoc1	0	0.09	0	0
Apoc2	0	0	0.07	0
Apoc3	0	0.08	0	0
Apoc4	0	0.04	0.015	0.05
Apod	4.545	5.345	8.83	2.67
Apoe	113.795	199.11	317.345	38.29
Apof	0.02	0	0	0
Apoh	0.265	0.12	0.26	0.045
Apol10a	0.01	0	0	0
Apol10b	0	0	0.015	0.025
Apol11a	0	0.015	0	0
Apol11b	0.06	0.015	0.015	0
Apol6	0.03	0.08	0	0
Apol7a	0.165	0.175	0.155	0.295
Apol7b	0	0.18	0	0
Apol7c	0.02	0	0	0
Apol7e	0	0	0	0
Apol8	0.93	0.83	0.795	0.985
Apol9a	0.025	0.04	0	0.075
Apol9b	0	0.17	0	0.11
Apold1	0.42	0.45	0.525	0.225
Apom	0.21	0.085	0.03	0.065
Apon	0	0	0	0
Apoo	29.895	33.535	31.045	30.715
Apool	1.985	1.59	2.04	1.91
Apopt1	6.925	7.565	7.73	6.775
App	368.53	566.435	563.835	308.125
Appbp2	9.62	11.92	11.66	9.8
Appl1	19.675	26.75	26.2	35.33
Appl2	20.8	16.44	30.845	18.495
Aprt	4.34	10.28	10.47	9.29
Aptx	10.655	7.715	7.82	10.5
Aqp1	0.045	0.075	0.045	0.13
Aqp11	2.325	3.805	3.735	4.005
Aqp12	0.265	0	0.12	0.27
Aqp2	0	0	0	0
Aqp3	0	0.045	0.02	0
Aqp4	1.845	2.94	5.885	1.155
Aqp5	0	0	0	0.145
Aqp6	0	0.02	0.03	0
Aqp7	0.125	0.05	0.1	0.13
Aqp8	0	0	0	0.05
Aqp9	0.175	0.02	0.11	0.02
Aqr	15.675	13.57	13.445	19.935
Ar	2.825	3.05	2.975	2.685
Araf	22.9	22.665	25.75	20.735
Arap1	2.56	1.86	2.64	3.29
Arap2	57.31	83.865	74.97	92.77
Arap3	0.325	1.13	1.925	1.16
Arc	40.395	64.085	67.4	47.49
Arcn1	16.97	35.41	35.2	31.73
Areg	0.28	0.57	0.105	0.195
Arel1	16.065	16.465	15.89	12.165
Arf1	59.815	113.26	108.06	47.045
Arf2	8.42	16.5	13.185	6.265
Arf3	54.225	76.405	81.095	33.62
Arf4	12.8	17.755	15.275	13.65
Arf5	20.835	39.605	36.56	24.325
Arf6	4.285	9.655	9.9	7.975
Arfgap1	41.75	37.905	34.905	36.835
Arfgap2	17.775	14.505	16.525	13.08
Arfgap3	4.975	6.15	6.21	8.155
Arfgef1	38.615	39.295	39.915	51.955
Arfgef2	21.95	21.48	18.615	19.19
Arfgef3	32.91	29.59	25.215	26.12
Arfip1	4.805	5	4.31	5.455
Arfip2	17.67	29.07	25.01	18.915
Arfrp1	14.195	9.765	10.48	12.905
Arg1	0.27	0.52	0.94	1.67
Arg2	1	0.55	0.77	0.955
Arglu1	108.06	143.9	120.975	213.3
Arhgap1	12.355	13.38	14.91	13.395
Arhgap10	12.9	13.21	11.595	18.53
Arhgap11a	0.685	0.63	0.57	0.485
Arhgap12	23.4	17.285	16.755	25.775
Arhgap15	2.715	2.845	2.51	3.935
Arhgap17	5.915	9.65	8.88	21.045
Arhgap18	11.8	9.11	7.105	11.97
Arhgap19	0.96	0.645	0.485	0.695
Arhgap20	37.6	30.705	26.01	42.745
Arhgap21	197.69	142.635	135.07	204.62
Arhgap22	7.71	9.325	7.045	16.205
Arhgap23	20.315	16.885	17.83	23.645
Arhgap24	0.72	0.68	0.64	0.41
Arhgap25	2.51	3.115	4.205	1.625
Arhgap26	87.92	1.655	2.12	3.735
Arhgap26	87.92	58.405	46.43	81.315
Arhgap27	1.65	3.875	1.32	2.115
Arhgap28	0.055	0.14	0.29	0.085
Arhgap29	8.925	10.81	8.675	16.935
Arhgap30	0.21	0.265	0.33	0.285
Arhgap31	1.295	2.11	2.805	1.1
Arhgap32	70.665	77.665	66.95	77.18
Arhgap33	6.655	11.57	15.195	10.065
Arhgap35	29.03	32.89	33.21	25.805
Arhgap36	0.025	0.045	0.035	0
Arhgap39	58.325	35.465	28.845	65.005
Arhgap4	2.305	0.805	1.44	1.745
Arhgap40	0.165	0.035	0.105	0.13
Arhgap42	5.585	8.78	11.55	10.695
Arhgap44	25.565	27.74	28.44	25.435
Arhgap45	0.275	0.25	0.29	0.425
Arhgap5	8.76	20.54	22.23	22.31
Arhgap6	0.265	0.16	0.205	0.24
Arhgap8	0.305	0.03	0.145	0
Arhgap9	0	0	0.05	0.02
Arhgdia	21.74	36.645	39.78	15.595
Arhgdib	1.565	1.575	1.295	1.96
Arhgdig	17.68	25.18	24.465	14.435
Arhgef1	18.77	14.275	12.36	25.43
Arhgef10	5.14	3.895	6.195	6.74
Arhgef10l	16.425	14.26	14.65	19.385
Arhgef11	22.33	19.415	16.74	20.8
Arhgef12	32.4	40.225	37.345	54.165
Arhgef15	2.845	3.465	2.955	2.705
Arhgef16	0.065	0.04	0.045	0.02
Arhgef17	8.76	24.98	25.445	13.625
Arhgef18	21.205	22.82	19.465	26.14
Arhgef19	1.775	1.25	2.78	0.78
Arhgef2	103.39	87.89	89.135	85.245
Arhgef25	17.575	41.44	45.42	29.55
Arhgef26	2.82	3.045	4.475	3.235
Arhgef28	1.545	4.77	4.24	1.96
Arhgef3	11.81	17.525	15.955	14.37
Arhgef33	1.39	2.55	1.62	5.735
Arhgef37	0.395	0.45	0.455	0.76
Arhgef38	0.055	0.02	0.02	0.065
Arhgef39	0.645	0.085	0.425	0.45
Arhgef4	35.17	0	0	0
Arhgef4	35.17	41.745	38.335	32.98
Arhgef40	38.5	39.03	36.325	22.82
Arhgef5	0.045	0.12	0.11	0.195
Arhgef6	1.67	2.2	1.885	1.145
Arhgef7	57.305	45.585	42.535	85.02
Arhgef9	76.52	115.32	108.125	100.825
Arid1a	29.53	34.99	30.885	30.32
Arid1b	51.03	45.835	37.74	59.44
Arid2	17.325	12.195	13.26	17.715
Arid3a	2.52	1.85	1.925	3.73
Arid3b	8.3	5.48	4.655	12.665
Arid3c	0.13	0.075	0	0.11
Arid4a	13.145	16	12.795	20.905
Arid4b	43.5	37.97	32.2	73.01
Arid5a	5.055	3.465	2.835	5.8
Arid5b	9.6	12.255	11.055	16.89
Arih1	46.095	53.905	51.03	63.435
Arih2	32.26	32.98	25.22	31.72
Arl1	13.555	21.195	28.93	7.675
Arl10	2.385	4.225	5.305	2.135
Arl11	0.03	0.13	0.02	0.065
Arl13a	0.365	0.065	0.035	0.17
Arl13b	5.1	4.75	5.58	7.745
Arl14	0.105	0	0	0
Arl14ep	7.63	8.935	8.155	7.255
Arl14epl	0	0	0.015	0.025
Arl15	4.45	5.12	4.765	5.68
Arl16	8.385	11.85	8.06	9.505
Arl2	5.815	7.955	6.9	6.12
Arl2bp	14.145	33.505	30.875	33.515
Arl3	21.405	33.915	34.89	28.825
Arl4a	11.3	17.605	15.62	13.395
Arl4c	5.75	6.03	5.44	6.29
Arl4d	6.55	7.045	8.01	6.415
Arl5a	8.82	13.125	10.665	11.605
Arl5b	4.305	5.62	5.115	6.375
Arl5c	6.22	10.34	6.555	7.435
Arl6	4.475	4.875	6.145	3.38
Arl6ip1	20.105	31.64	30.025	21.715
Arl6ip4	14.315	17.855	16.985	12.415
Arl6ip5	15.82	26.89	27.775	12.515
Arl6ip6	2.32	2.435	2.9	1.895
Arl8a	29.79	44.705	45.075	32.15
Arl8b	25.245	28.575	31.305	14.755
Arl9	0.395	0	0.295	0.435
Armc1	6.18	8.915	9.215	5.665
Armc10	4.235	3.87	3.88	4.92
Armc12	0	0	0	0.045
Armc2	7.035	3.22	4.945	6.285
Armc3	0.03	0.02	0.08	0.035
Armc4	0.095	0.18	0.435	0.955
Armc5	1.57	2	2.225	1.41
Armc6	17.665	14.865	15.225	18.85
Armc7	3.47	2.82	2.54	4.24
Armc8	22.96	19.855	18.48	24.32
Armc9	49.25	26.475	22.285	46.065
Armcx1	17.39	18.81	21.13	17.98
Armcx2	10.685	13.98	13.315	10.09
Armcx3	22.205	26.295	24.015	23.335
Armcx4	7.545	9.025	9.755	6.825
Armcx5	23.45	13.22	12.01	25.79
Armcx6	1.66	1.89	1.48	1.995
Armh1	0.395	0	0.08	0.355
Armh2	0.205	0.035	0	0.365
Armh3	5.335	5.62	4.855	4.995
Armh4	13.275	14.88	12.165	18.12
Armt1	5.385	5.195	4.065	5.105
Arnt	36.575	22.855	20.855	46.885
Arnt2	18.44	49.94	54.6	46.73
Arntl	14.715	14.51	16.34	21.9
Arntl2	14.205	12.5	10.435	24.985
Arpc1a	27.435	31.4	31.42	28.46
Arpc1b	7.48	4.625	4.6	8.09
Arpc2	32.205	40.325	45.325	26.26
Arpc3	41.07	67.54	58.97	35.115
Arpc4	18	29.035	32.115	13.215
Arpc5	11.83	12.455	13.85	11.71
Arpc5l	16.685	18.505	16.675	16.405
Arpin	5.79	6.24	5.73	6.005
Arpp19	55.785	72.52	69.455	56.385
Arpp21	483.855	309.905	267.985	653.95
Arr3	0.905	0.79	0.32	0.995
Arrb1	20.72	24.065	26.1	16.58
Arrb2	7.085	6.175	10.275	6.61
Arrdc1	3.93	1.51	3.355	5.41
Arrdc2	3.395	5.31	4.375	5.715
Arrdc3	9.8	10.64	10.525	10.605
Arrdc4	2.675	1.625	1.625	2.115
Arrdc5	0.08	0.045	0	0
Arsa	5.005	5.72	5.05	5.255
Arsb	9.255	14	15.115	9.195
Arsg	2.155	1.675	1.735	2.585
Arsi	0.505	0.37	0.385	0.69
Arsj	0.04	0.145	0.13	0.045
Arsk	1.825	2.105	2.375	2.74
Art1	0.055	0	0.105	0
Art2b	0	0.055	0.03	0.205
Art3	1.22	0.31	1.05	1.485
Art4	0.55	0.42	0.215	0.905
Art5	0	0	0	0
Artn	0.76	0.615	0.335	0.18
Arv1	2.395	3.84	3.535	6.195
Arvcf	12.775	10.78	10.25	14.29
Arx	1.385	3.07	3.365	1.04
Arxes1	3.39	4.905	5.3	1.135
Arxes2	6.92	9.635	9.455	5.48
As3mt	0.4	1.025	1.49	0.84
Asah1	24.52	28.34	24.58	30.495
Asah2	2.085	6.73	5.385	4.945
Asap1	90.44	79.615	73.955	121.6
Asap2	15.365	17.32	16.46	20.47
Asap3	1.475	1.075	0.755	1.23
Asb1	5.32	6.265	6.455	6.935
Asb10	0.15	0.07	0.05	0
Asb11	2.03	2.14	1.8	1.525
Asb12	0	0.08	0.15	0.135
Asb13	20.945	13.42	10.805	22.18
Asb14	1.985	1.175	0.745	2.035
Asb15	0.055	0.01	0.03	0.01
Asb16	0.185	0.145	0.135	0.13
Asb17	0.145	0.02	0.12	0.385
Asb18	0.57	0.365	0.56	0.535
Asb2	0.295	0.43	0.575	0.29
Asb3	7.515	7.995	7.115	7.96
Asb4	0.035	0	0	0
Asb5	0.57	4.035	2.465	7.97
Asb6	13.545	12.79	11.235	13.37
Asb7	6.365	7.6	6.155	8.74
Asb8	4.6	7.805	6.855	5.58
Asb9	0.035	0	0	0
Ascc1	2.225	3.64	3.955	2.115
Ascc2	10.43	5.74	5.11	12.255
Ascc3	10.185	15.255	14.015	25.935
Ascl1	0.34	0.66	0.965	0.26
Ascl2	0.025	0.055	0.08	0.075
Ascl3	0	0.045	0	0.09
Ascl4	0.485	0.41	0.235	0.355
Asf1a	1.51	5.205	3.92	4.94
Asf1b	0.24	0.045	0.165	0.24
Asgr1	0.155	0.04	0.09	0
Asgr2	0	0	0	0
Ash1l	32.475	38.525	36.325	46.08
Ash2l	18.325	15.06	14.11	24.64
Asic1	7.435	12.975	12.39	12.275
Asic2	30.46	29.56	26.485	34.79
Asic3	0.34	0.255	0.085	0.715
Asic4	0.56	0.715	0.695	0.35
Asic5	0	0	0.05	0
Asl	2.05	1.97	2.1	1.275
Asmt	0.07	0	0	0
Asna1	12.435	25.115	25.08	11.735
Asns	28.415	32.69	30.49	27.215
Asnsd1	5.01	6.515	9.105	6.115
Aspa	1.29	2.02	2.88	1.28
Aspdh	0.965	0.49	0.775	1.795
Aspg	0.25	0.62	1.96	0.265
Asph	49.395	61.785	49.38	45.87
Asphd1	4.285	4.965	5.935	2.91
Asphd2	10.88	17.31	18.73	15.12
Aspm	0.31	0.39	0.4	0.355
Aspn	0.065	0.095	0.025	0.05
Asprv1	0.705	0.265	0.345	1.07
Aspscr1	12.635	15.855	13.105	16.035
Asrgl1	10.52	15.74	15.44	6.78
Ass1	5.07	6.535	5.81	3.93
Aste1	14.445	9.66	8.455	13.765
Astl	0.02	0	0.015	0
Astn1	43.62	50.92	49.97	46.67
Astn2	56.67	44.455	32.82	56.58
Asxl1	15.725	14.91	12.4	18.71
Asxl2	17.77	17.78	15.955	29.47
Asxl3	4.675	3.49	3.41	6.96
Asz1	0	0	0	0
Atad1	22.545	30.78	26.565	33.935
Atad2	3.245	6.39	4.945	7.375
Atad2b	7.175	11.79	12.615	18.27
Atad3a	59.645	39.34	30.58	43.845
Atad5	0.95	1.4	1.365	1.86
Atat1	10.65	7.59	9.71	9.44
Atcay	41.45	49.11	47.17	43.63
Ate1	24.565	25.825	23.54	29.77
Atf1	12.84	12.735	8.345	21.735
Atf2	33.675	31.41	30.585	40.67
Atf3	0.845	0.76	0.195	0.12
Atf4	25.775	39.545	33.34	27.665
Atf5	0.835	1.345	1.515	0.835
Atf6	26.09	22.12	20.72	29.33
Atf6b	8.09	9.21	10.6	6.45
Atf7	19.33	12.7	10.95	25.24
Atf7ip	25.505	39.16	27.59	31.91
Atf7ip2	0	0.095	0	0.21
Atg10	1.64	1.815	1.87	1.83
Atg101	6.27	14.555	13.86	8.775
Atg12	8.785	13.88	12.31	21.285
Atg13	16.48	13.97	13.48	15.805
Atg14	4.685	8.04	6.475	6.945
Atg16l1	64.345	47.55	36.81	66.145
Atg16l2	25.955	12.46	13.685	24.34
Atg2a	8.15	8.31	7.585	7.41
Atg2b	11.455	17.265	16.145	20.015
Atg3	25.68	23.16	19	26.555
Atg4a	5.715	6.62	5.525	8.13
Atg4b	28.555	25.34	22.41	32.825
Atg4c	46.345	37.565	30.785	39.93
Atg4d	10.035	19.225	11.735	19.855
Atg5	7.2	11.95	11.62	11.185
Atg7	6.46	4.575	5.36	8.815
Atg9a	22.69	28.955	29.545	15.835
Atg9b	0.975	1.255	0.835	0.48
Atic	5.785	8.275	7.695	5.83
Atl1	33.295	118.665	115.885	100.325
Atl2	12.825	26.215	26.975	29.22
Atl3	6.215	10.8	8.98	14.91
Atm	11.785	11.72	10.87	14.11
Atmin	7.55	10.67	11.175	6.895
Atn1	18.09	30.9	36.075	19.82
Atoh1	0.07	0	0	0.13
Atoh7	1.39	0.675	0.69	1.42
Atoh8	0.035	0.095	0.165	0.145
Atox1	5.87	8.845	9.22	3.145
Atp10a	0.995	0.785	1.145	1.4
Atp10b	0.29	0.135	0.125	0.11
Atp10d	0.85	1.585	0.885	1.425
Atp11a	26.575	14.285	14.775	21.75
Atp11b	44.475	116.22	87.865	163.12
Atp11c	2.58	2.32	2.945	3.52
Atp12a	0.165	0.375	0.19	0.055
Atp13a1	13.445	12.335	11.005	10.52
Atp13a2	36.185	40.14	39.195	32.445
Atp13a3	24.845	25.785	29.67	29.335
Atp13a4	1.415	1.305	2.615	1.62
Atp13a5	0.41	0.38	1.06	0.525
Atp1a1	156.605	223.35	242.115	105.945
Atp1a2	27.77	41.53	72.715	11.94
Atp1a3	511.175	762.44	688.55	439.06
Atp1a4	0.075	0.08	0.07	0.06
Atp1b1	807.16	1169.49	1107.31	569.67
Atp1b2	15.72	25.66	34.235	6.565
Atp1b3	44.335	36.985	26.98	66.4
Atp1b4	0.01	0	0	0
Atp23	4.45	4.91	4.02	7.49
Atp2a1	0.21	0.26	0.29	0.335
Atp2a2	171.065	213.25	211.125	128.275
Atp2a3	0.145	0.235	0.46	0.09
Atp2b1	165.09	580.525	542.215	614.155
Atp2b2	239.885	293.06	280.37	220.325
Atp2b3	30.015	32.97	33.245	28.915
Atp2b4	14.915	21.525	30.67	10.92
Atp2c1	106.97	95.655	89.57	92.405
Atp2c2	0.105	0.045	0.13	0.1
Atp4a	0.195	0.025	0.2	0.14
Atp4b	0	0.02	0	0
Atp5a1	78.115	152.855	156.12	51.24
Atp5b	181.055	289.405	300.36	128.96
Atp5c1	52.265	72.865	69.83	36.66
Atp5d	43.86	67.365	65.645	31.35
Atp5e	12.68	22.935	21.27	9.77
Atp5f1	51.755	78.75	73.215	53.78
Atp5g1	14.42	22.945	25.005	11.33
Atp5g2	5.46	4.845	6.53	3.68
Atp5g3	59.655	73.51	70.865	42.55
Atp5h	94.42	152.425	153.345	74.935
Atp5j	72.86	108.2	97.35	62.63
Atp5j2	18.725	33.85	36.845	21.89
Atp5k	54.875	100.005	95.44	30.585
Atp5l	14.06	27.365	27.495	17.64
Atp5md	22.645	45.075	52.05	26.69
Atp5mpl	51.195	113.92	93.59	60.13
Atp5o	51.97	0	0	0
Atp5o	51.97	73.25	74.31	40.025
Atp6ap1	56.735	77.865	84.54	49.175
Atp6ap1l	0.955	1.815	1.925	0.655
Atp6ap2	31.855	40.62	41.64	26.215
Atp6v0a1	207.055	199.48	187.11	219.805
Atp6v0a2	17.1	20.05	17.705	22.285
Atp6v0a4	0.165	0.05	0.04	0.345
Atp6v0b	96.99	98.825	88.665	74.66
Atp6v0c	158.335	274.045	259.455	121.01
Atp6v0d1	41.79	72.31	68.695	36.895
Atp6v0d2	0	0	0	0
Atp6v0e	22.6	17.265	16.105	21.98
Atp6v0e2	37.35	60.23	58.48	32.995
Atp6v1a	36.38	59.39	58.525	31.495
Atp6v1b1	0.12	1.05	0.715	2.82
Atp6v1b2	98.18	122.77	109.51	83.78
Atp6v1c1	37.97	68.54	63.995	39.145
Atp6v1c2	0.25	0.045	0.075	0
Atp6v1d	55.77	53.41	52.845	42.095
Atp6v1e1	48.78	115.74	114.615	57.3
Atp6v1e2	0	0	0	0
Atp6v1f	13.135	25.745	27.18	8.79
Atp6v1fnb	0.925	0.095	0.26	1.005
Atp6v1g1	13.03	19.63	20.75	9.795
Atp6v1g2	42.555	70.35	76.915	34.42
Atp6v1g3	0	0	0	0
Atp6v1h	58.445	68.54	61.72	56.345
Atp7a	3.775	3.52	3.645	3.57
Atp7b	1.015	0.655	0.605	0.765
Atp8a1	61.02	60.765	55.705	72.885
Atp8a2	85.985	60.875	46.64	99.085
Atp8b1	3.555	9.38	6	13.23
Atp8b2	88.59	55.68	41.725	81.975
Atp8b3	0.25	0.065	0.11	0.085
Atp8b4	0	0.015	0	0
Atp8b5	0.14	0.01	0.125	0.195
Atp9a	64.62	85.97	85.725	53.45
Atp9b	38.105	63.92	54.835	96.425
Atpaf1	19.485	15.675	15.495	20.255
Atpaf2	8.29	11.605	10.18	8.765
Atpif1	90.47	195.355	182.325	89.65
Atpsckmt	4.22	3.075	2.595	5.545
Atr	9.77	10.49	10.145	14.885
Atraid	24.84	22.25	20.785	22.775
Atrip	17.755	14.165	10.895	17.615
Atrn	32.4	33.135	31.49	34.155
Atrnl1	42.145	34.22	32.1	41.76
Atrx	77.105	114.135	107.075	184.26
Atxn1	11.995	21.135	21.33	30.775
Atxn10	29.665	55.05	51.51	29.58
Atxn1l	4.36	4.55	3.51	5.14
Atxn2	160.425	108.92	97.565	178.355
Atxn2l	26.225	24.375	23.095	26.515
Atxn3	8.58	7.575	5.615	7.145
Atxn7	6.07	9.97	9.1	21.06
Atxn7l1	27.33	18.355	15.255	35.525
Atxn7l2	6.065	4.095	3.935	6.455
Atxn7l3	15.16	21.37	22.645	11.985
Atxn7l3b	11.7	18.37	18.99	9.635
AU018091	0.03	0	0	0
AU021092	0.145	0.145	0.21	0
AU022252	5.625	3.99	3.555	5.52
AU022751	1.04	0.665	0.69	1.935
AU040320	24.39	20.84	21.49	21.695
AU041133	1.525	2.5	3.145	5.12
Auh	49.535	38.18	33.66	58.02
Aunip	0.16	0.065	0.2	0.29
Aup1	14.675	26.96	29.74	32.695
Aurka	0.32	0.45	0.265	0.175
Aurkaip1	14.795	31.375	30.93	13.74
Aurkb	0.02	0.105	0.1	0.085
Aurkc	0.26	0.6	0.05	0.195
AV320801	0	0.015	0	0
Aven	2.55	1.995	2.21	2.735
Avil	0.245	0.07	0.15	0.465
Avl9	12.31	16.66	14.23	16.83
Avp	0.17	0.055	0	0
Avpi1	6.375	8.07	5.875	4.66
Avpr1a	0.145	0.095	0.11	0.2
Avpr1b	0.12	0.005	0	0
Avpr2	1.24	0.225	0.06	1.19
AW146154	0.385	2.365	2.595	3.005
AW209491	6.59	6.865	6.21	8.83
AW549877	8.87	8.655	8.3	8.895
AW551984	0.08	0.275	0.155	0.04
AW554918	8.665	6.79	6.025	9.59
AW822073	0.085	0.03	0.015	0.22
Awat1	0	0	0	0
Awat2	0.025	0.055	0.04	0.035
Axdnd1	1.415	1.035	1.14	2.97
Axin1	18.07	17.34	23.01	19.105
Axin2	7.625	6.3	7.93	8.27
Axl	3.02	4.51	5.95	1.785
AY074887	1.61	0.445	0.81	0.26
AY358078	0	0	0	0
AY761184	0	0	0	0
Aym1	0	0.07	0	0.15
Azgp1	0.03	0.025	0	0
Azi2	28.425	30.255	26.395	36.22
Azin1	19.11	36.1	35.22	18.54
Azin2	17.965	15.015	13.63	22.51
B2m	7.015	12.605	12.735	6.71
B3galnt1	13.62	18.64	18.325	13.165
B3galnt2	8.02	15.56	12.975	22.26
B3galt1	58.315	54.94	55.41	53.27
B3galt2	6.505	8.905	9.51	9.415
B3galt4	1.69	1.75	1.995	1.79
B3galt5	6.315	6.555	5.14	6.805
B3galt6	2.645	3.235	2.685	2.34
B3gat1	47.045	37.125	36	66.525
B3gat2	3.725	3.21	2.96	4.925
B3gat3	10.885	19.38	22.15	11.155
B3glct	2.655	3.41	3.7	2.96
B3gnt2	10.83	12.615	9.32	8.11
B3gnt3	0.095	0.06	0.01	0.02
B3gnt4	1.155	0.845	0.465	0.87
B3gnt5	0.05	0.005	0.08	0.01
B3gnt6	1.04	0.495	0.49	0.55
B3gnt7	0.125	0.095	0.455	0.045
B3gnt8	0.84	0.485	0.41	1.56
B3gnt9	3.07	1.845	1.235	3.045
B3gntl1	5.49	3.33	2.435	4.945
B4galnt1	22.08	30.095	30.165	26.72
B4galnt2	0.025	0.06	0	0
B4galnt3	0.41	0.43	0.565	0.45
B4galnt4	24.465	27.245	25.135	27.965
B4galt1	0.51	0.49	0.665	0.915
B4galt2	6.96	8.16	8.8	6.015
B4galt3	18.135	15.63	12.835	18.57
B4galt4	4.695	4.77	5.085	5.895
B4galt5	14.655	18.37	15.21	21.85
B4galt6	11.99	14.74	13.935	13.92
B4galt7	7	7.75	6.55	10.25
B4gat1	21.77	26.085	23.52	15.3
B9d1	14.505	8.02	8.63	14.75
B9d2	1.395	4.57	4.24	3.625
Baalc	8.595	14.635	16.54	6.97
Baat	0.12	0.175	0.2	0.09
Babam1	8.735	19.655	17.415	14.115
Babam2	15.145	10.32	9.7	15.89
Bace1	18.415	21.395	19.375	18.09
Bace2	0.845	0.545	0.87	0.785
Bach1	2.295	1.84	2.05	2.845
Bach2	10.15	7.015	5.035	12.88
Bad	10	14.33	11.51	9.75
Bag1	17.25	31.08	32.07	16.09
Bag2	1.84	1.91	1.58	2.415
Bag3	0.305	0.625	1.075	0.185
Bag4	4.61	7.185	7.27	6.285
Bag5	10.265	15.72	14.73	10.435
Bag6	49.715	55.985	57.61	30.025
Bahcc1	4.625	5.91	4.61	4.62
Bahd1	6.93	8.785	8.94	8.36
Baiap2	89.505	79.26	73.245	91.285
Baiap2l1	1.855	1	0.75	1.87
Baiap2l2	1.26	0.975	0.825	0.335
Baiap3	0.875	0.85	0.705	0.94
Bak1	3.225	2.27	2.355	2.185
Bambi	0.55	0.36	0.465	0.35
Banf1	2.39	3.885	3.935	1.54
Banf2	0	0	0	0
Bank1	0.115	0.355	0.58	0.12
Banp	17.115	10.515	9.415	25.895
Bap1	30.175	40.3	45.335	20.2
Bard1	0.055	0.045	0.075	0.05
Barhl1	0.53	0.19	0.075	0.395
Barhl2	0.03	0.105	0.04	0.095
Barx1	0	0	0	0
Barx2	0.405	0.675	0.595	0.06
Basp1	63.825	142.42	157.575	57.6
Batf	0.13	0.03	0	0.125
Batf2	0.205	0.04	0.075	0
Batf3	0.99	0.84	0.75	0.965
Bax	12.415	15.725	14.76	18.205
Baz1a	0.2	0.285	0.43	0.425
Baz1b	51.495	48.81	40.835	71.715
Baz2a	13.045	12.8	11.635	18.79
Baz2b	73.6	52.56	50.295	83.055
BB287469	0	0	0	0
Bbc3	1.95	2.8	3.12	3.265
Bbip1	3.52	13.6	15.73	19.37
Bbof1	13.42	14.28	12.96	28.675
Bbox1	0.29	0.2	0.345	0.73
Bbs1	4.135	8.395	7.14	8.615
Bbs10	2.86	2.925	2.075	2.795
Bbs12	3.875	2.21	3.155	3.545
Bbs2	8.355	7.15	6.32	7.74
Bbs4	11.025	13.95	13.375	14.935
Bbs5	26.6	16.555	16.79	25.37
Bbs7	9.155	10.605	8.815	9.01
Bbs9	7.825	6.4	6.5	6.175
Bbx	8.52	7.98	8.26	10.82
BC003965	3.315	5	4.325	4.075
BC004004	13.905	19.46	18.01	22.205
BC005537	24.56	20.75	24.575	30.995
BC005561	14.645	20.805	18.225	41.095
BC005624	19.605	21.745	21.1	16.695
BC016579	0.54	0.315	0.385	0.495
BC017158	7.29	6.02	5.275	8.29
BC024139	0.055	0.055	0.04	0.02
BC024978	2.625	3.2	1.81	3.02
BC028528	1.015	0.885	0.99	0.985
BC030500	7.725	6.17	2.915	3.97
BC030867	0.08	0.175	0.23	0.06
BC031181	9.995	15.375	16.295	12.425
BC034090	6.965	4.355	3.51	6.475
BC035044	0.11	0.165	0.285	0
BC048403	2.16	2.89	2.34	2.185
BC048507	0	0.055	0	0.35
BC048562	0	0	0	0
BC048644	0.565	0.21	0.125	0.425
BC048671	0	0	0	0
BC048679	0	0	0	0
BC049352	0.805	0.89	0.165	1.525
BC049715	8.115	9.53	4.7	19.81
BC049762	0	0	0.14	0
BC051019	0.21	0.05	0	0
BC051142	1.945	2.545	2.33	3.385
BC051665	0.095	0	0	0
BC052040	1.74	1.29	1.485	1.895
BC053393	0	0.015	0	0.025
BC055324	1.765	0.84	0.205	0.86
BC061212	0	0	0	0
BC061237	0	0	0	0
BC080695	0	0	0	0
BC107364	0.075	0.03	0.06	0.055
BC147527	0	0.015	0	0
Bcam	0.525	0.51	0.93	0.535
Bcan	17.835	21.36	34.525	14.89
Bcap29	6.48	13.365	13.775	10.59
Bcap31	13.46	17.11	17.5	9.37
Bcar1	5.725	9.365	10.075	11.665
Bcar3	1.36	5.13	4.315	3.275
Bcas1	32.805	37.705	74.66	9.17
Bcas2	14.725	16.51	15.655	12.885
Bcas3	21.415	20.535	19.99	22.035
Bcat1	22.885	33.04	26.855	23.06
Bcat2	3.545	3.305	3.59	4.09
Bccip	20.42	15.625	16.945	23.945
Bcdin3d	1.255	1.645	1.96	2.285
Bche	0.76	0.66	0.685	2.1
Bckdha	3.655	4.68	4.685	2.57
Bckdhb	13.92	14.47	12.165	13.19
Bckdk	6.145	6.24	6.03	4.835
Bcl10	1.165	3.97	3.88	6.415
Bcl11a	44.36	35.75	35.34	64.135
Bcl11b	23.33	30.965	24.26	35.275
Bcl2	3.72	2.925	4.455	4.61
Bcl2a1a	0	0.115	0	0
Bcl2a1b	0.105	0.205	0	0
Bcl2a1c	0	0	0	0
Bcl2a1d	0	0.205	0	0
Bcl2l1	20.025	23.465	26.275	21.91
Bcl2l10	0.335	0.165	0.185	0.67
Bcl2l11	1.08	0.615	1.02	0.345
Bcl2l12	0.53	0.155	0.195	0.28
Bcl2l13	5	7.155	8.63	7.325
Bcl2l14	0.04	0.035	0.015	0.1
Bcl2l15	2.63	2.205	1.905	6.2
Bcl2l2	9.97	11.395	13.285	10.835
Bcl3	0.05	0.105	0.14	0
Bcl6	8.48	10.765	7.67	12.105
Bcl6b	0.965	0.735	0.655	0.735
Bcl7a	13.225	11.81	10.305	12.03
Bcl7b	8.1	8.89	10.42	6.07
Bcl7c	1.615	2.92	4.29	2.45
Bcl9	6.205	6.78	6.635	8.925
Bcl9l	5.73	12.535	12.47	11.725
Bclaf1	63.185	92.675	87.355	128.56
Bclaf3	9.545	11.14	8.8	22.01
Bco1	0.185	0.04	0.055	0.075
Bco2	0.235	0.195	0.275	0.05
Bcor	5.91	7.44	8.705	7.655
Bcorl1	18.52	15.73	18.89	26.055
Bcr	20.765	27.54	27.275	41.135
Bcs1l	5.81	4.285	4.4	3.405
Bdh1	20.68	41.87	41.41	33.13
Bdh2	0	0	0.125	0.195
Bdkrb1	0.395	0.465	0.115	0.345
Bdkrb2	0.195	0.18	0.25	0.24
Bdnf	3.635	4.255	4.51	4
Bdp1	32.13	26.2	26.835	56.26
Bean1	1.2	1.49	1.545	1.355
Becn1	36.835	43.36	39.725	32.645
Begain	22.405	21.855	23.025	27.73
Bend3	1.87	1.805	1.365	3.295
Bend4	0.845	0.895	1.035	0.945
Bend5	29.38	20.61	14.175	31.085
Bend6	22.445	24.255	23.115	22.835
Bend7	0.53	0.555	0.38	0.475
Best1	0.43	0.31	0.315	0.18
Best2	0	0.025	0	0
Best3	0	0.01	0.01	0.055
Bet1	1.56	2.96	3.67	2.81
Bet1l	6.16	7.855	8.775	7.505
Bex1	9.405	17.315	21.37	6.11
Bex2	64.23	114.715	116.765	42.52
Bex3	36.435	67.825	67.4	30.54
Bex4	2.54	3.315	4.185	0.69
Bex6	0	0	0	0
Bfar	14.845	13.57	11.425	19.835
Bfsp1	0.635	0.44	0.17	0.585
Bfsp2	0.74	0.495	1.045	0.195
Bglap	0	0	0	0.175
Bglap2	0	0	0	0
Bglap3	0.4	0.08	0.09	0.03
Bgn	0.4	0.435	0.595	0.57
Bhlha15	0.92	0.5	0.47	0.595
Bhlha9	0.31	0.355	0.54	0.15
Bhlhb9	13.33	15.475	15.73	12.845
Bhlhe22	2.09	3.365	3.26	2.225
Bhlhe23	0	0	0	0.07
Bhlhe40	30	49.22	46.155	60.83
Bhlhe41	14.515	8.865	8.505	14.77
Bhmt	0	0.02	0.03	0.02
Bhmt2	0.075	0.03	0.045	0.185
Bicc1	0.42	0.535	0.95	0.595
Bicd1	60.45	82.535	58.93	134.72
Bicd2	13.47	12.655	13.81	20.575
Bicdl1	108.185	70.37	62.895	122.24
Bicdl2	0.105	0.075	0.08	0.23
Bicra	2.725	2.91	3.08	5.37
Bicral	13.245	17.995	15.14	27.06
Bid	2.89	2.565	2.26	3.445
Bik	0.135	0.13	0	0.295
Bin1	54.065	56.02	47.245	81.055
Bin3	5.415	8.44	12.395	10.5
Birc2	23.625	24.705	20.405	30.48
Birc3	1.065	0.93	0.91	1.035
Birc5	0.575	0.515	0.255	0.38
Birc6	116.205	98.73	79.335	116.54
Birc7	0.065	0.035	0.09	0.05
Bivm	7.09	5.68	7.28	7.285
Blcap	58.1	28.305	30.54	49.985
Blk	0.03	0.025	0	0
Blm	1.84	3.59	3.195	4.27
Blmh	16.57	21.235	16.425	15.01
Blnk	6.11	4.68	3.67	7.505
Bloc1s1	8.635	12.005	11.415	3.135
Bloc1s2	9.37	14.825	13.03	19.565
Bloc1s3	0.69	0.89	0.67	0.4
Bloc1s4	3.79	4.46	4.19	3.215
Bloc1s5	2.445	2.085	1.895	1.43
Bloc1s6	3.29	6.055	6.15	3.2
Blvra	3.005	4.06	5.695	2.36
Blvrb	2.165	3.715	3.495	4.565
Blzf1	7.25	7.9	8.31	12.305
Bmerb1	28.935	42.725	40.205	22.96
Bmf	0.14	0.175	1.015	0.565
Bmi1	9.1	15.17	15.84	9.005
Bmp1	6.78	6.695	5.125	7.86
Bmp10	0.155	0.01	0	0
Bmp15	0	0.025	0.01	0
Bmp2	0.605	0.715	1.025	0.525
Bmp2k	3.3	2.68	3.065	3.64
Bmp3	3.42	4.4	4.87	2.25
Bmp4	0.14	0.12	0.53	0.095
Bmp5	0.045	0.09	0.12	0
Bmp6	0.51	0.58	0.32	0.605
Bmp7	0.24	0.44	0.505	0.1
Bmp8a	0.125	0.06	0.11	0.125
Bmp8b	0.38	0.03	0.11	0.175
Bmper	1.17	2.725	3.315	1.665
Bmpr1a	8.575	10.485	11.835	9.35
Bmpr1b	2.14	2.495	2.995	1.735
Bmpr2	27.865	29.215	30.62	32.195
Bms1	16.59	24.645	16.905	22.445
Bmt2	10.335	13.815	11.97	16.755
Bmx	0	0	0	0
Bmyc	4.575	9.13	10.265	5.615
Bnc1	0.05	0.01	0.02	0.08
Bnc2	0.285	0.24	0.24	0
Bnip1	9.19	7.105	5.925	8.735
Bnip2	37.66	22.99	23.78	27.43
Bnip3	33.335	57.81	47.56	29.22
Bnip3l	39.355	62.615	51.96	34.785
Bnipl	0.545	0.09	0.355	0.34
Boc	19.73	22.17	16.025	23.075
Bod1	10.725	12.765	14.055	8.68
Bod1l	8.295	12.32	10.465	21.345
Bok	4.725	6.46	7.955	2.995
Bola1	4.3	5.595	4.835	4.165
Bola2	5.315	12.265	10.145	6.845
Bola3	10.555	8.87	11.6	10.53
Boll	0.215	0.22	0.25	0.38
Bop1	8.52	12.395	12.515	9.43
Bora	2.53	6.305	4.025	10.625
Borcs5	7.82	11.085	10.535	9.125
Borcs6	1.985	2.665	4.59	1.76
Borcs7	1.465	1.705	1.92	1.39
Borcs8	13.305	12.77	10.785	12
Bpgm	5	7.085	6.34	4.21
Bphl	3.99	6.665	6.92	8.245
Bpi	0.02	0	0	0
Bpifa1	0.11	0.195	0	0
Bpifa2	0	0.06	0.045	0
Bpifa3	0	0.05	0	0
Bpifa5	0	0.055	0	0.06
Bpifa6	0	0	0	0.04
Bpifb1	0.215	0.09	0.06	0.3
Bpifb2	0.02	0	0	0.125
Bpifb3	0	0	0	0
Bpifb4	0.03	0.05	0	0.065
Bpifb5	0.125	0.11	0.06	0.035
Bpifb6	0	0	0	0
Bpifb9a	0.57	0.505	0.155	0.37
Bpifb9b	0.365	0.175	0.15	0.145
Bpifc	0.285	0.045	0.01	0.02
Bpnt1	15.275	23.845	19.495	16.985
Bptf	39.365	34.775	32.985	48.28
Braf	30.255	28.62	29.125	32.84
Brap	19.58	19.54	19	19.54
Brat1	9.66	7.76	5.77	9.025
Brca1	0.465	0.67	0.525	0.31
Brca2	1.03	5.215	4.855	8.535
Brcc3	7.685	8.6	9.1	11.79
Brd1	38.295	30.74	26.44	39.86
Brd2	51.795	59.89	57.495	42.325
Brd3	8.965	10.59	10.865	13.665
Brd4	26.93	57.995	56.93	63.995
Brd7	35.535	30.58	34.245	34.92
Brd8	25.575	26.255	22.925	24.935
Brd9	39.885	57.81	54.39	71.18
Brdt	6.46	6.21	5.83	7.845
Brf1	9.765	17.44	17.54	26.02
Brf2	3.145	9.16	7.36	6.635
Bri3	5.26	5.985	7.07	5.515
Bri3bp	19.075	26.265	21.81	19.62
Bricd5	0	0.24	0	0.1
Brinp1	168.6	175.15	144.585	220.255
Brinp2	30.55	36.035	32.4	39.405
Brinp3	28.285	29.885	26.64	38.955
Brip1	0.285	0.3	0.24	0.285
Brix1	5.63	6.32	5.355	4.395
Brk1	16.19	17.965	17.27	13.21
Brms1	5.195	6.81	8.33	6.62
Brms1l	14.075	21.065	18.515	20.015
Brox	29.82	24.565	24.37	37.645
Brpf1	17.595	12.49	11.14	15.32
Brpf3	10.395	10.09	9.795	9.255
Brs3	0.015	0	0	0.035
Brsk1	40.735	55.365	61.87	37.805
Brsk2	40.65	47.73	42.56	43.495
Brwd1	175.555	144.49	124.115	277.07
Brwd3	9.545	10.04	7.935	13.05
Bscl2	24.815	27.11	27.86	21.895
Bsdc1	17.565	15.2	12.275	17.08
Bsg	157.235	241.705	223.475	118.755
Bsn	65.75	91.955	92.695	62.595
Bsnd	0.04	0.01	0.065	0
Bsph1	0.16	0.045	0.245	0.28
Bsph2	0	0	0	0
Bspry	0.815	0.71	0.425	0.88
Bst1	0	0	0.075	0.085
Bst2	0.225	0.295	0.135	0
Bsx	0	0.02	0	0
Btaf1	14.96	24.71	23.13	29.1
Btbd1	11.76	22.31	23.725	21.25
Btbd10	31.715	37.1	31.855	43.53
Btbd11	1.76	2.59	2.98	2.05
Btbd16	0.08	0.06	0.07	0.065
Btbd17	1.73	2.135	3.335	0.675
Btbd18	0.215	0.09	0.08	0.085
Btbd2	13.16	21.11	15.93	12.79
Btbd3	12.41	15.595	16.345	9.985
Btbd35f10	0	0	0	0
Btbd35f11	0	0	0	0
Btbd35f12	0	0	0	0
Btbd35f14	0	0	0	0
Btbd35f15	0	0	0	0
Btbd35f16	0	0.04	0	0
Btbd35f17	0	0	0	0
Btbd35f18	0	0	0	0
Btbd35f2	0	0	0	0
Btbd35f20	0	0	0	0
Btbd35f21	0	0	0	0
Btbd35f23	0	0	0	0
Btbd35f27	0	0	0	0
Btbd35f28	0	0	0	0
Btbd35f29	0	0.005	0	0
Btbd35f3	0	0	0	0
Btbd35f4	0	0	0.045	0
Btbd35f6	0	0	0.065	0
Btbd35f7	0	0	0	0
Btbd6	12.965	22.58	23.585	24.565
Btbd7	9.415	11.4	11.465	20.015
Btbd9	6.51	18.025	13.94	26.605
Btc	0.16	0.14	0.135	0.135
Btd	0.88	1.235	1.075	0.64
Btf3	13.325	21.13	24.425	12.985
Btf3l4	18.125	18.315	16.22	19.96
Btg1	2.585	2.585	2.48	1.66
Btg1-ps1	0	0	0	0
Btg1-ps2	0	0.095	0	0
Btg2	4.235	4.795	2.855	4.575
Btg3	3.305	7.675	7.115	11.06
Btg4	0.03	0	0	0.645
Btk	0.075	0.11	0.15	0.055
Btla	1.17	1.305	0.835	1.695
Btn1a1	0	0.065	0	0
Btn2a2	0.12	0.25	0.18	0.125
Btnl1	0	0.015	0	0
Btnl10	0.015	0	0.01	0.015
Btnl2	0	0	0	0
Btnl4	0	0	0	0.05
Btnl6	0.02	0	0	0
Btnl9	0.035	0.555	0.005	0
Btrc	14.15	32.26	29.295	42.685
Bub1	0.225	0.01	0.065	0.125
Bub1b	1.39	1.12	0.72	1.885
Bub3	6.325	10.015	9.77	7.59
Bud13	2.005	2.6	2.695	3.285
Bud23	28.12	20.78	18.365	33.06
Bud31	22.19	20.675	22.99	17.62
Bves	2.93	2.29	1.745	3.25
Bysl	4.145	4.55	5.23	3.24
Bzw1	22.4	35.745	36.945	16.21
Bzw2	10.335	21.935	18.3	33.52
C1d	4.705	8.315	8.275	4.715
C1galt1	4.135	3.255	2.71	3.215
C1galt1c1	5	7.025	6.78	4.24
C1qa	2.165	3.52	4.22	0.7
C1qb	1.47	3.345	3.02	0.48
C1qbp	11.85	17.195	17.165	8.53
C1qc	1.8	2.515	3.22	1.285
C1ql1	0.235	0.685	1.355	0.195
C1ql2	0.04	0.11	0.09	0.025
C1ql3	32.425	51.55	43.17	37.56
C1ql4	0	0	0	0
C1qtnf1	0.335	1.08	0.75	0.29
C1qtnf12	4.345	3.31	4.76	3.65
C1qtnf2	0.035	0	0.24	0
C1qtnf3	0.29	0.305	0.09	0.17
C1qtnf4	14.915	27.905	34.27	10.5
C1qtnf5	0.81	2.1	1.17	1.73
C1qtnf6	0.09	0.025	0.275	0
C1qtnf7	0.13	0.17	0.17	0.045
C1qtnf9	0	0.045	0.05	0.06
C1ra	0.99	1.32	1.74	0.495
C1rb	0.17	0	0	0
C1rl	0.06	0.175	0.04	0.11
C1s1	1.375	0.435	0.59	0.49
C1s2	0.315	0.115	0.105	0.11
C2	0.8	0.285	0.405	0.745
C2cd2	2.75	3.435	3.74	7.26
C2cd2l	14.605	42.625	37.205	27.435
C2cd3	9.97	8.56	9.325	10.42
C2cd4a	0.145	0.105	0.32	0.085
C2cd4b	1.14	1.02	1.65	0.42
C2cd4c	0.64	1.145	1.13	1.055
C2cd4d	0.155	0.15	0.17	0.095
C2cd5	22.695	76.95	70.6	120.425
C2cd6	0.145	0.065	0.13	0.2
C3	0.105	0.06	0.07	0
C3ar1	0.54	0.325	0.35	0.68
C4a	1.295	0.43	0.28	1.37
C4b	0.615	0.14	0.67	0.085
C4bp	0.14	0.2	0.165	0.42
C5ar1	0	0.01	0.205	0.025
C5ar2	0.055	0.03	0.085	0.015
C6	0.09	0.01	0	0.02
C7	2.77	1.515	1.55	3.28
C77080	2.815	3.26	5.15	2.005
C87414	0	0.045	0	0
C87436	4.81	4.25	3.845	4.705
C87499	0.305	0.21	0.09	0.245
C87977	0	0	0	0
C87977	0	0	0	0
C8a	0.515	0.2	0.21	0.4
C8b	0.905	0.745	0.455	1.175
C8g	0.66	0.28	0.79	0.405
C9	0	0	0	0
C9orf72	11.64	10.345	8.465	11.01
Caap1	7.14	6.755	6.645	8.13
Cab39	21.43	30.405	29.515	23.585
Cab39l	2.545	7.31	6.46	8.61
Cabcoco1	0.475	0.425	0.75	0.19
Cabin1	30.895	37.45	30.39	56.365
Cables1	3.66	3.75	4.155	3.76
Cables2	13.905	12.885	11.165	16.21
Cabp1	77.595	100.485	83.28	158.855
Cabp2	0.175	0	0	0
Cabp4	0.29	0.31	0.465	0.3
Cabp5	0.065	0.045	0.195	0
Cabp7	4.24	6.735	4.1	5.01
Cabs1	0	0	0	0
Cabyr	4.885	2.62	2.53	3.49
Cacfd1	9.93	9.81	9.09	10.09
Cachd1	1.075	1.115	1.35	1.085
Cacna1a	105.325	76.475	78.22	133.45
Cacna1b	57.98	49.46	46.065	71.165
Cacna1c	17.805	14.55	12.035	19.88
Cacna1d	27.46	35.09	26.28	63.665
Cacna1e	110.72	74.055	70.26	122.98
Cacna1f	1.025	0.565	0.345	0.93
Cacna1g	23.795	20.845	19.34	22.32
Cacna1h	37.635	24.345	19.375	37.015
Cacna1i	21.165	24.125	20.835	16.33
Cacna1s	0.055	0.09	0.05	0.045
Cacna2d1	47.26	75.025	67.03	85.61
Cacna2d2	7.135	9.96	6.575	9.13
Cacna2d3	97.035	98.65	72.03	150.635
Cacna2d4	0.9	0.515	0.605	0.73
Cacnb1	29.395	38.04	38.585	32.27
Cacnb2	17.015	17.17	16.28	18.06
Cacnb3	22.225	33.94	39.59	22.27
Cacnb4	86.825	108.745	103.925	99.705
Cacng1	0.125	0.11	0	0.19
Cacng2	4.445	5.065	6.17	6.89
Cacng3	45.5	54.11	46.29	50.145
Cacng4	0.9	1.8	2.35	0.76
Cacng5	0.18	0.355	0.395	0.09
Cacng6	0.495	0.235	0.24	0.82
Cacng7	10.95	16.95	16.775	22
Cacng8	32.005	40.305	36.83	51.95
Cactin	4.115	5.705	5.425	3.58
Cacul1	5.875	16.55	13.33	15.5
Cacybp	18.305	24.735	27.91	13.6
Cad	5.095	4.375	4.32	3.18
Cadm1	49.09	57.565	55.91	49.845
Cadm2	107.01	112.26	91.24	195.875
Cadm3	51.69	62.08	62.685	52.435
Cadm4	47.345	85.46	87.81	41.72
Cadps	120.275	155.415	135.955	250.37
Cadps2	28.395	27.39	33.035	20.265
Cage1	2.095	2.17	1.64	2.91
Calb1	2.07	5.15	4.93	1.16
Calb2	0.45	0.83	0.885	0.045
Calca	0	0	0	0
Calcb	0.145	0	0	0
Calcoco1	15.04	18.62	18.825	13.44
Calcoco2	0	0	0	0
Calcr	0.035	0	0	0.1
Calcrl	0.53	0.245	0.315	0.085
Cald1	2.44	2.93	4.3	1.58
Calhm1	0.165	0.045	0.05	0.1
Calhm2	1.45	1.62	1.505	1.24
Calhm4	0.02	0.05	0.01	0.015
Calhm5	1.16	0.705	0.685	0.625
Calhm6	0	0.025	0.03	0
Calm1	272.005	366.97	394.985	221.565
Calm1	272.005	366.97	394.985	221.565
Calm2	456.705	1059.82	998.85	393.145
Calm3	145.625	277	270.17	94.615
Calm4	0.045	0.22	0.145	0.195
Calm5	0.13	0	0	0
Calml3	0	0.02	0.02	0.25
Calml4	0.245	0.345	0.245	0.52
Caln1	10.76	12.305	13.1	11.17
Calr	209.24	286.735	275.07	169.545
Calr3	0.29	0.2	0.215	0.46
Calr4	0.295	0.05	0.165	0.125
Calu	26.725	26.255	26.635	22.045
Caly	22.355	50.965	55.875	26.51
Camk1	13.4	16.625	19.76	10.985
Camk1d	54.465	48.705	41.51	75.15
Camk1g	9.005	10.33	9.24	9.495
Camk2a	239.755	299.505	322.25	239.11
Camk2b	106.295	114.85	112.51	104.86
Camk2d	8.025	11.27	15.56	4.71
Camk2g	45.035	136.9	132.8	104.055
Camk2n1	29.255	46.405	55.32	15.97
Camk2n2	5.02	8.765	9.76	2.64
Camk4	10.54	34.34	34.46	20.795
Camkk1	20.61	20.63	20.7	20.855
Camkk2	26.205	51.23	49.2	58.555
Camkmt	14.18	21.735	15.535	27.51
Camkv	60.03	107.2	93.38	74.195
Caml	40.495	45.4	37.685	42.995
Camp	0.08	0.085	0.09	0
Camsap1	24.25	30.13	27.375	26.6
Camsap2	45.4	57.98	52.445	53.34
Camsap3	4.195	9.84	9.73	8.235
Camta1	74.695	74.705	68.895	84.845
Camta2	36.05	38.995	42.36	20.675
Cand1	16.255	19.675	18.115	14.915
Cand2	0.39	0.33	0.445	0.415
Cant1	10.425	9.815	9.835	10.395
Canx	155.335	251.59	249.25	150.105
Cap1	85.15	97.02	83.785	74.22
Cap2	52.09	74.44	70.005	67.89
Capg	0.13	0.255	0.06	0
Capn1	3.38	4.62	6.145	4.42
Capn10	13.365	11.295	8.41	13.225
Capn11	0.24	0.62	0.485	0.065
Capn12	0.19	0.84	0.705	2.415
Capn13	0.06	0.03	0	0.045
Capn15	9.09	10.245	8.985	14.385
Capn2	20.69	18.41	18.55	25.365
Capn3	0.67	0.98	0.79	1.75
Capn5	2.82	4.74	4.925	3.335
Capn6	1.11	0.655	0.575	1.625
Capn7	13.295	13.89	11.86	16.235
Capn8	0.035	0.01	0	0.045
Capn9	0.05	0	0	0
Capns1	19.42	22.355	25.92	14.125
Capns2	1.075	0.975	0.56	1.235
Caprin1	93.795	89.975	88.605	92.555
Caprin2	8.515	7.055	5.155	11.625
Caps2	0.02	0.035	0.055	0.315
Capsl	0.09	0.12	0.095	0
Capza1	11.695	15.25	15.99	21.04
Capza2	30.375	38.575	36.795	33.99
Capza3	0	0	0	0.05
Capzb	39.425	37.905	38.69	34.6
Car1	0	0	0	0
Car10	32.47	30.155	30.055	36.16
Car11	15.005	18.815	21.2	10.855
Car12	1.8	1.305	1.39	2.075
Car13	0.23	0.105	0.2	0.025
Car14	0.58	1.035	1.73	0.725
Car15	0.6	2.935	2.625	4.985
Car2	6.8	11.58	15.015	6.22
Car3	0.055	0.035	0	0
Car4	2.2	2.855	4.885	1.915
Car5a	0.03	0.01	0.07	0
Car5b	0.665	0.565	0.35	0.71
[truncated: 17,635 more rows]

## Sheet: KLF6 DEGs
Klf6 DEGs
Symbol	Log2FoldChange
Zrsr1	1.10554
Zfp955b	1.53808
Zfp950	1.11641
Zfp563	1.65245
Zfp428	1.24479
Zdhhc23	1.5953
Zdhhc22	2.95777
Zdhhc1	1.05927
Ywhah	1.04421
Ywhae	1.12381
Vapa	1.07045
Usp29	1.59945
Uqcrfs1	1.02806
Uqcc2	1.02042
Uchl3	1.16791
Ubqln2	1.11682
Ube3a	1.77158
Ube2s	1.06725
Ube2d3	1.74713
Ubb	1.27987
Uba52	1.04159
Tubb5	1.18205
Tubb4b	1.09329
Tubb4a	1.07556
Tubb3	1.0628
Tubb2a	1.17491
Tuba1b	1.0705
Tuba1a	1.30998
Ttc9	1.17489
Trf	1.10687
Tra2a	1.28145
Tmem181a	1.91417
Tmem126a	1.17586
Timm9	2.27106
Thoc7	1.92761
Thoc1	1.00497
Tceal6	1.20604
Tbca	2.04728
Tatdn1	1.41919
Taf1d	2.60642
Sytl2	1.21717
Syne1	1.17704
Sugt1	1.4132
Stmn1	1.15666
Stambp	1.04869
Sst	1.16423
Ss18l2	2.41908
Srp54a	3.11371
Sod1	1.28282
Snurf	2.29259
Snrpd2	1.09816
Slc8a1	1.09142
Slc6a1	1.11557
Slc1a3	1.15635
Slc16a7	1.23556
Shc3	1.21229
Sgce	1.31212
Sf3b6	1.00608
Sesn3	1.8759
Serbp1	1.1283
Scg3	1.00293
S100a10	1.0616
Rtl8b	1.17581
Romo1	1.05548
Rnu1a1	1.08243
Rnf7	1.01026
Rexo2	1.10282
Rasgef1b	1.02247
Ralyl	1.32741
Rad21	1.07872
Rabggtb	1.77856
Ptn	1.37639
Ptar1	1.54773
Psmb5	1.27724
Psmb1	1.12347
Psma2	1.15145
Psenen	1.09827
Psd	1.02751
Prrt2	1.36223
Prelid1	1.2419
Ppp2r3d	1.46677
Ppp1r1b	1.18174
Ppp1ccb	1.19548
Plp1	1.32082
Pgp	1.71419
Pgm2l1	1.01806
Pgk1	1.40519
Pcgf5	1.91044
Pcbp1	1.0641
P2ry14	1.13665
Ntsr2	1.57629
Nrgn	1.08035
Npy	1.46666
Nptx1	1.15835
Nefl	1.06831
Nedd8	1.48978
Ndufs8	1.25688
Ndufb11	1.10558
Ndufa6	1.13708
Ndufa4	1.14278
Ndrg2	1.00439
Ndfip1	1.25876
Ncald	1.09766
Nat14	1.06261
Myl4	1.10457
Mt3	1.01855
Mt1	1.15447
Mrpl52	1.14099
Mrpl42	1.35822
Mrpl32	1.42404
Mrpl16	1.12998
Mobp	1.33917
Med10	1.66854
Mea1	1.37919
Mbp	1.07371
Luzp2	1.68493
Lsm7	1.76511
Lgi2	1.76984
Lcorl	1.05826
Krit1	1.2205
Klf6	1.79474
Kcnk9	2.22465
Kcnj11	1.76201
Kcna2	1.51839
Islr2	1.29616
Ift22	1.5991
Hsp90ab1	1.02613
Hsp90aa1	1.11748
Hsbp1	1.06204
Hist2h2aa2	1.3147
Hist1h4k	1.30614
Hist1h2ai	2.22289
Hist1h1e	1.24988
Hint3	1.16945
Hibadh	1.71807
H3f3a	1.04627
Gstp1	1.07572
Gnb5	1.32251
Gnal	1.07326
Gnai2	1.05708
Glul	1.21377
Glo1	1.19682
Gdi2	1.01107
Gatad2b	1.32733
Gad1	1.17587
Gabrb1	1.49345
Fth1	1.15237
Fscn1	1.10009
Fkbp3	1.69299
Fgf12	1.02732
Fech	1.09656
Fdps	1.0252
Fbrs	1.13701
Fau	1.32858
Fam49b	1.14017
Fam173a	1.34042
Fads2	1.61668
Emc2	1.01708
Elob	1.27791
Eif5	2.79238
Egr3	1.91449
Eef1a2	1.03313
Dyrk2	1.04795
Dusp22	1.29616
Dnajc19	1.15788
Dnajc15	2.13507
Dhx30	1.40996
D10Wsu102e	3.01551
Crip2	1.16964
Cplx2	1.04105
Commd6	1.1383
Commd4	1.4834
Cnp	1.0882
Clu	1.03649
Ckb	1.02613
Chchd1	1.11326
Chchd10	1.18561
Cfl1	1.08892
Cdkl5	1.06639
Cd46	1.72034
Cct6a	1.0559
Ccdc85c	1.20904
Ccdc85b	2.09939
Ccdc124	1.19705
Car2	1.11765
Caln1	1.70602
Calm2	1.01107
C1qtnf4	1.13773
Bex1	1.09932
Bcas1	1.17757
Basp1	1.21959
Baalc	3.3868
Atp6v1e1	1.1498
ATP5MD	1.8245
Atp5l	2.13926
Atp5j2	1.05342
Atp1b2	1.05147
Atp1a2	1.28562
Atg101	1.08747
Arhgap5	1.22287
Apoe	1.40485
Anp32e	1.04706
Ankrd13c	1.1247
Amn1	1.67569
Amer2	1.20325
Aldoc	1.29995
Add2	1.04075
2020-09-07	1.36613

## Sheet: Nr5a2 DEGs
Nr5a2 DEGs
Symbol	Log2FoldChange
Zup1	1.23941
Zrsr1	1.07344
Zfp955b	1.74727
Zfp950	1.00265
Zfp563	1.74601
Zfp410	1.08285
Zdhhc23	1.71027
Zdhhc22	2.60224
Zdhhc1	1.15119
Ywhah	1.00494
Ywhae	1.02908
Usp29	1.74491
Uqcrfs1	1.00175
Uchl3	1.43296
Ubqln2	1.09706
Ube3a	1.87762
Ube2d3	1.79104
Ubb	1.22576
Tubb4a	1.05387
Tubb2a	1.05731
Tuba1a	1.069
Tra2a	1.67723
Tmem181a	2.03313
Tmem126a	1.48517
Timm9	2.35173
Thoc7	2.13881
Thoc1	1.11962
Tceal6	1.1073
Tbca	1.84407
Tatdn1	1.84148
Taf1d	2.52235
Sytl2	1.30956
Syne1	1.16479
Sugt1	1.21357
Stard3nl	1.12192
St6galnac3	1.23169
Ss18l2	2.88515
Srp54a	3.15888
Sod1	1.29834
Snurf	2.0757
Snrpd2	1.01262
Slc8a1	1.0567
Slc16a7	1.15024
Shc3	1.12378
Sesn3	1.88121
Serbp1	1.06304
Sem1	1.00146
Scfd1	1.02422
Rtl8b	1.17104
Rbfox1	1.08686
Ralyl	1.55904
Rabggtb	1.38352
Rabac1	1.03767
Rab30	1.19522
Ptn	1.17258
Ptar1	1.68566
Psmb5	1.01293
Psmb1	1.03917
Psma2	1.06945
Prrt2	1.2427
Prelid1	1.32724
Ppp2r3d	1.38762
Ppp1ccb	1.13404
Pomp	1.17084
Pgp	1.72357
Pgk1	1.36729
Pdhb	1.15939
Pcgf5	2.23285
Pcbp1	1.0156
P2ry14	1.10551
Ostc	1.06031
Ntrk3	1.25238
Npy	1.07638
Nedd8	1.47049
Ndufs8	1.19036
Ndufb4	1.11504
Ndufa6	1.17219
Ndufa4	1.03876
Ndfip1	1.29461
Mt1	1.00661
Mrpl42	1.36733
Mrpl32	1.48471
Mrpl16	1.08759
Mob2	1.03836
Mettl4	1.02958
Med10	1.75835
Mea1	1.27257
Luzp2	1.61173
Lsm7	1.82181
Lgi2	1.85503
Lcorl	1.10063
Krit1	1.30206
Klf6	1.09292
Kcnk9	2.24333
Kcnj11	1.91291
Kcna2	1.67315
Ift22	1.53118
Idh3a	1.032
Hsp90aa1	1.19879
Hsbp1	1.1442
Hist2h2aa2	1.56413
Hist1h2ap	1.3871
Hist1h2ak	1.03553
Hist1h2ai	2.21186
Hist1h1e	1.07056
Hint3	1.12216
Hibadh	1.87985
Gpr137c	1.09546
Gnb5	1.30337
Gatad2b	1.58813
Galnt11	1.0266
Gabrb1	1.3261
Fkbp3	1.86417
Fgf12	1.12787
Fech	1.15094
Fdps	1.07389
Fbrs	1.20054
Fam49b	1.14882
Fam173a	1.47209
Fam162a	1.12465
Fam133b	1.03191
Fads2	1.18602
Elob	1.19786
Eif5	2.30829
Egr3	1.44363
Dusp22	1.3734
Dnajc19	1.15167
Dnajc15	2.18159
Dhx30	1.37933
D10Wsu102e	3.243
Cuta	1.19549
Commd6	1.62297
Commd4	1.68922
Cfl1	1.0917
Cdkl5	1.09007
Cd46	1.77501
Ccdc85c	1.03039
Ccdc85b	2.13621
Ccdc124	1.07565
Caln1	1.6027
Calm2	1.0029
Bola2	1.23932
Basp1	1.07458
Baalc	3.23646
Atp6v1e1	1.12195
Atp5mpl	1.06948
ATP5MD	1.68338
Atp5l	2.30489
Atp5j2	1.16893
Atg101	1.11147
Arhgap5	1.05194
Ankrd13c	1.08189
Amn1	1.73631
Amer2	1.12187
Add2	1.16633
Acer3	1.06167
2020-09-07	1.39819

## Sheet: KN_unique_DEGs
Klf6/Nr5a2 DEGs
Symbol	Log2FoldChange
Ttc14	1.32595
Vps13a	1.04986
Ints6	1.37019
Phf20l1	1.36994
Tiam2	1.23656
Zfp638	1.12179
Tmx3	1.09786
Riok3	1.55106
Srek1	1.2802
Sfswap	1.19386
C2cd5	1.17812
Ccar1	1.07296
Smarcad1	1.0767
Golga4	1.18184
Smc6	1.34882
Zfp397	1.05235
Riok1	1.04713
Fcho2	1.43495
Sorbs1	1.67368
Rock1	1.49884
Letm2	1.31369
Smc5	1.09239
Celf3	1.05214
Csnk2a2	1.44135
Vti1a	1.12044
N4bp2l1	1.26082
Prpf4b	1.24072
Mical3	1.6944
Celf4	1.26874
Setbp1	1.80086
Msra	1.58483
Elavl3	1.5545
Fam193b	1.23292
Dcun1d2	1.027
Isy1	1.33965
Usp53	1.04199
Mapk1ip1l	1.21296
Ppp4r3a	1.07169
Arhgap17	1.31539
Nemf	1.21335
Ell2	1.06853
Ankrd10	1.40867
Fam149b	1.34611
Rock2	1.03443
Ddx50	1.21559
Emsy	1.41568
Thyn1	1.1699
Bzw2	1.48744
Pds5a	1.16744
Zfp445	1.29772
Hsf2	1.26766
Sltm	1.26123
Atl1	1.0979
Impa2	1.04278
Scaper	1.30857
Metap1	1.31111
Pibf1	1.14393
Prpf39	1.15698
Cxxc4	1.68668
Ssh3	1.02288
Slc35b3	1.08564
Pnn	1.24712
Zfp746	1.00633
Ap1ar	1.13431
Esco1	1.20297
Prpf38b	1.16372
Lamtor3	1.22303
Usp15	1.26872
Rab28	1.12443
Krba1	1.00564
Ptp4a3	1.33721
Chordc1	1.03024
Esf1	1.27884
Rnf13	1.05557
Bod1l	1.21043
Zfp800	1.34893
Isca2	1.29047
Zfp966	1.40162
Hnrnpu	1.29031
Rnps1	1.008
Agk	1.25537
Rnf8	1.55121
Fnbp1l	1.31625
Hinfp	1.4408
Spata7	1.40905
Mbnl2	1.11883
Zfp938	1.13276
Atg12	1.15659
Pcgf6	1.42476
Atrx	1.19375
Dbpht2	1.80696
Supt20	1.17933
Tcf4	1.30038
Mbd1	1.11433
Ube2d2a	1.69541
Etnk1	1.13842
Bclaf3	1.22534
Naa40	1.07574
Clk3	1.02575
Bicd1	1.40082
Zfp612	1.49332
Tmcc1	1.27189
Ttc5	1.11576
Gcc2	1.21223
Ppwd1	1.02228
Cisd2	1.23037
Cfap20	1.09953
Zfp68	1.15253
Zfp973	1.14861
Rbbp6	1.30828
Pknox2	1.34251
Btbd7	1.27185
Sugp1	1.066
Memo1	1.52544
Cdc37l1	1.41505
Zfp943	1.23422
Zfp821	1.21874
Nrg1	1.41258
Ccdc88a	1.1874
Cabp1	1.91288
Nfkb1	1.16623
Sirt3	1.22063
Mxd4	1.33126
Esrra	1.28839
Tent4a	1.08991
Timp4	2.67494
Arglu1	1.05605
Dym	1.0272
Smim14	1.09824
Kcnk10	1.24756
Camkmt	1.16338
Zfp932	1.04947
Ccdc84	1.15123
Slc25a28	1.44509
Dele1	1.05855
Akap9	1.00618
Sike1	1.26321
Slc7a6os	1.19805
Zfp40	1.65466
Mphosph8	1.18439
Ap5m1	1.27631
Ankrd12	1.1727
Sh3glb1	1.10201
Sntb2	1.25429
Adpgk	1.29584
Zfp711	1.17965
Phf14	1.20801
Carnmt1	1.05086
Cyth3	1.16703
Isca1	1.06461
Izumo4	1.01758
Syt17	1.14736
Cdk8	1.10595
Dnajb4	1.45017
Dmd	1.34798
Dcaf13	1.52061
Gabra2	1.20323
Fam135b	1.04472
Plpbp	1.09754
Zfp995	1.14915
Zfp317	1.2437
Exosc7	1.71505
Git2	1.41423
Snx10	1.22698
Zfp955a	1.60591
Hikeshi	1.04725
Ppig	1.02446
Resf1	1.10579
Hpf1	1.1175
Snrnp48	1.41456
P2rx4	1.03261
Rab14	1.05475
Vps29	1.15653
Glrx	1.14059
Caprin2	1.05474
Mboat2	1.00464
Zfp738	1.50828
Mrs2	1.43191
Ppib	1.58043
Rnf32	1.11468
Unc13b	1.14034
Polb	1.27759
Pam16	1.18839
Igsf9b	1.59034
Pnpla8	1.31569
Dgkh	1.67488
Klhl3	1.12851
Hcn1	1.08391
Rab18	1.04299
Pex7	1.00811
Samd12	1.49263
Dok6	1.06727

## Sheet: KN_unique_DEGs_GO terms
Klf6/Nr5a2 DEGs - GO terms
Symbol	GO category
Vps13a	Central nervous system development
Phf20l1	Macromolecule biosynthesis
Srek1	DNA repair
Sfswap	DNA repair
Ccar1	Macromolecule biosynthesis
Golga4	Central nervous system development
Smc6	DNA repair
Zfp397	Macromolecule biosynthesis
Sorbs1	Central Nervous system development
Rock1	DNA repair
Smc5	DNA repair
Prpf4b	DNA repair
Mical3	Central nervous system development
Celf4	DNA repair
Elavl3	Central Nervous system development
Dcun1d2	Macromolecule biosynthesis
Isy1	DNA repair
Usp53	Macromolecule biosynthesis
Ppp4r3a	Macromolecule biosynthesis
Arhgap17	Central nervous system development
Nemf	Macromolecule biosynthesis
Rock2	DNA repair
Emsy	DNA repair
Bzw2	Central nervous system development
Zfp445	Macromolecule biosynthesis
Sltm	DNA repair
Prpf39	DNA repair
Pnn	DNA repair
Zfp746	Macromolecule biosynthesis
Krba1	Macromolecule biosynthesis
Esf1	DNA repair
Bod1l	DNA repair
Hnrnpu	DNA repair
Rnps1	DNA repair
Rnf8	DNA repair
Hinfp	DNA repair
Mbnl2	DNA repair
Zfp938	Macromolecule biosynthesis
Atg12	Macromolecule biosynthesis
Pcgf6	Macromolecule biosynthesis
Atrx	Central Nervous system development
Supt20	Macromolecule biosynthesis
Tcf4	Central nervous system development
Etnk1	Macromolecule biosynthesis
Naa40	Macromolecule biosynthesis
Bicd1	Central Nervous system development
Zfp612	Macromolecule biosynthesis
Gcc2	Central nervous system development
Zfp973	Macromolecule biosynthesis
Rbbp6	DNA repair
Pknox2	Macromolecule biosynthesis
Sugp1	DNA repair
Zfp943	Macromolecule biosynthesis
Zfp821	Macromolecule biosynthesis
Nrg1	Central nervous system development
Ccdc88a	Central Nervous system development
Nfkb1	DNA repair
Esrra	Macromolecule biosynthesis
Tent4a	DNA repair
Akap9	Central Nervous system development
Zfp40	Macromolecule biosynthesis
Mphosph8	Macromolecule biosynthesis
Adpgk	Macromolecule biosynthesis
Syt17	Central nervous system development
Cdk8	Macromolecule biosynthesis
Dmd	Central Nervous system development
Gabra2	Central nervous system development
Zfp995	Macromolecule biosynthesis
Git2	Central Nervous system development
Zfp955a	Macromolecule biosynthesis
Ppig	Macromolecule biosynthesis
P2rx4	Central Nervous system development
Caprin2	Central nervous system development
Unc13b	Central nervous system development
Igsf9b	Central nervous system development
Klhl3	Macromolecule biosynthesis
Hcn1	Central nervous system development

## Sheet: snRNA-Seq comparison
snRNA-Seq comparison
Gene name	FANS- CST RNA-Seq FC	FANS- snRNASeq FC
Nrg1	1.41258	183.804	Central nervous system development
Ralyl	1.90905	71.117	Central nervous system development
Luzp2	1.58258	59.8037	Central nervous system development
Dmd	1.34798	41.8045	Central Nervous system development
Hcn1	1.08391	31.8523	Central nervous system development
Ube3a	2.86986	29.8295	Central nervous system development
Gabrb1	1.37304	26.8037	Central nervous system development
P2rx4	1.03261	26.5156	Central Nervous system development
Dok6	1.06727	25.8097	Central nervous system development
Fgf12	1.23059	22.8037	Central nervous system development
Carnmt1	1.05086	18.6669	Central nervous system development
Tra2a	2.53573	14.93	Central nervous system development
Syne1	1.49646	14.8555	Central nervous system development
Ankrd12	1.1727	14.8039	Central nervous system development
Phf20l1	1.36994	14.8034	Macromolecule biosynthesis
Vps13a	1.04986	13.8156	Central nervous system development
Tcf4	1.30038	13.8062	Central nervous system development
Rbfox1	1.31723	12.8037	Macromolecule biosynthesis
Caln1	1.4987	11.9319	Macromolecule biosynthesis
Gabra2	1.20323	11.9065	Central nervous system development
Rock1	1.49884	11.7592	DNA repair
Fnbp1l	1.31625	11.0814	Macromolecule biosynthesis
Zfp638	1.12179	10.8629	Macromolecule biosynthesis
Bicd1	1.40082	10.8243	Central Nervous system development
Usp15	1.26872	10.0698	Macromolecule biosynthesis
Pcgf5	2.88306	8.98318	Macromolecule biosynthesis
Camkmt	1.16338	8.85224	Macromolecule biosynthesis
Samd12	1.49263	8.82286	Macromolecule biosynthesis
Prpf4b	1.24072	8.8186	DNA repair
Slc8a1	1.2157	8.81044	DNA repair
Gpr137c	1.17936	7.77096	DNA repair
Pknox2	1.34251	7.73293	Macromolecule biosynthesis
Snx10	1.22698	7.43737	Macromolecule biosynthesis
Dym	1.0272	6.80794	Macromolecule biosynthesis
Srek1	1.2802	6.80572	DNA repair
Mboat2	1.00464	6.79945	DNA repair
Scaper	1.30857	6.59729	DNA repair
Gatad2b	1.47918	6.47642	DNA repair
Fcho2	1.43495	6.0764	DNA repair
Pibf1	1.14393	5.98054	DNA repair
Vti1a	1.12044	5.94715	DNA repair
Usp29	2.1894	5.80464	DNA repair
Akap9	1.00618	5.80134	Central Nervous system development
Celf3	1.05214	5.63693	Central Nervous system development
Acer3	1.77247	5.28362	Central Nervous system development
Sltm	1.26123	5.22714	DNA repair
Slc16a7	1.38472	4.9078	DNA repair
Ccdc88a	1.1874	4.80737	Central Nervous system development
Ell2	1.06853	4.67115	Central Nervous system development
Krit1	1.93908	4.55177	Central Nervous system development
Ccar1	1.07296	4.52682	Macromolecule biosynthesis
Btbd7	1.27185	4.45288	Macromolecule biosynthesis
C2cd5	1.17812	4.36516	Macromolecule biosynthesis
Ankrd13c	1.1996	3.99578	Macromolecule biosynthesis
Rnf13	1.05557	3.98588	Macromolecule biosynthesis
Uchl3	1.54854	3.92872	Macromolecule biosynthesis
Polb	1.27759	3.88166	Macromolecule biosynthesis
Rab30	1.63971	3.87411	Macromolecule biosynthesis
Arglu1	1.05605	3.85704	Macromolecule biosynthesis
Cdc37l1	1.41505	3.82534	Macromolecule biosynthesis
Cxxc4	1.68668	3.62025	Macromolecule biosynthesis
Smc6	1.34882	3.53778	DNA repair
Tiam2	1.23656	3.48587	DNA repair
Emsy	1.41568	3.45134	DNA repair
Zfp950	1.92353	3.38105	DNA repair
Pnpla8	1.31569	3.37214	DNA repair
Dhx30	1.19462	3.23163	DNA repair
Atl1	1.0979	3.1907	DNA repair
Snrnp48	1.41456	3.15316	DNA repair
Ints6	1.37019	3.11833	DNA repair
Phf14	1.20801	3.11532	DNA repair
Prpf39	1.15698	3.093	DNA repair
Pds5a	1.16744	3.07526	DNA repair
Cabp1	1.91288	2.80514	DNA repair
Atrx	1.19375	2.76765	Central Nervous system development
Zfp973	1.14861	2.76006	Macromolecule biosynthesis
Bzw2	1.48744	2.75775	Central nervous system development
Thoc1	1.49922	2.71518	Central Nervous system development
Memo1	1.52544	2.67406	Central Nervous system development
Pnn	1.24712	2.59628	DNA repair
Naa40	1.07574	2.48665	Macromolecule biosynthesis
Tmem181a	2.25572	2.47511	Central Nervous system development
Taf1d	2.42227	2.46294	Central Nervous system development
Spata7	1.40905	2.43356	Central Nervous system development
Rab28	1.12443	2.24229	Central Nervous system development
Gcc2	1.21223	2.1894	Central nervous system development
Lcorl	1.4717	2.18428	Central Nervous system development
Ppig	1.02446	2.10887	Macromolecule biosynthesis
Rbbp6	1.30828	2.0689	DNA repair
Sfswap	1.19386	2.0499	DNA repair
Syt17	1.14736	2.02672	Central nervous system development
Timm9	3.17169	2.00231	Macromolecule biosynthesis
Riok3	1.55106	1.95521	Macromolecule biosynthesis
Arhgap5	1.31308	1.92648	Macromolecule biosynthesis
Galnt11	1.27258	1.91293	Macromolecule biosynthesis
Scfd1	1.45224	1.83349	Macromolecule biosynthesis
Mphosph8	1.18439	1.82366	Macromolecule biosynthesis
Zfp445	1.29772	1.82179	Macromolecule biosynthesis
Nemf	1.21335	1.80525	Macromolecule biosynthesis
Msra	1.58483	1.80379	Central nervous system development
Arhgap17	1.31539	1.73527	Central nervous system development
Smarcad1	1.07669	1.62743	Macromolecule biosynthesis
Zfp40	1.65466	1.61544	Macromolecule biosynthesis
Tmx3	1.09786	1.58217	Macromolecule biosynthesis
Cd46	2.42923	1.57595	Macromolecule biosynthesis
Cyth3	1.16703	1.54834	Macromolecule biosynthesis
Pcgf6	1.42476	1.50691	Macromolecule biosynthesis
Esf1	1.27884	1.50076	DNA repair
Sugp1	1.066	1.49634	Central nervous system development
Ube2d3	2.29332	1.4914	Macromolecule biosynthesis
Sesn3	1.87656	1.48306	DNA repair
Ankrd10	1.40867	1.47806	DNA repair
Serbp1	1.03838	1.45247	DNA repair
Fam193b	1.23292	1.44069	DNA repair
Smim14	1.09824	1.39501	Macromolecule biosynthesis
Ppp4r3a	1.07169	1.38638	Macromolecule biosynthesis
Hibadh	2.21858	1.37586	Macromolecule biosynthesis
N4bp2l1	1.26082	1.37462	Macromolecule biosynthesis
Slc7a6os	1.19805	1.35208	Macromolecule biosynthesis
Amn1	2.73854	1.32735	Macromolecule biosynthesis
Bod1l	1.21043	1.32538	DNA repair
Dnajb4	1.45017	1.32022	Macromolecule biosynthesis
Sh3glb1	1.10201	1.31142	Macromolecule biosynthesis
Rnps1	1.008	1.30857	DNA repair
Supt20	1.17933	1.30117	Macromolecule biosynthesis
Esco1	1.20297	1.30038	Central nervous system development
Csnk2a2	1.44135	1.2874	Central nervous system development
Thoc7	2.79547	1.28141	Central nervous system development
Sntb2	1.25429	1.26214	Central nervous system development
Sgce	1.4659	1.26204	Central nervous system development
Bclaf3	1.22534	1.24692	Central nervous system development
Ppib	1.58043	1.2242	Central nervous system development
Fam149b	1.34611	1.1913	Central nervous system development
Rab14	1.05475	1.18125	Central nervous system development
Kcna2	1.6371	1.17415	Central nervous system development
Zfp943	1.23422	1.1521	Macromolecule biosynthesis
Dnajc19	1.57259	1.11429	Macromolecule biosynthesis
Smc5	1.09239	1.10811	DNA repair
Letm2	1.31369	1.08058	DNA repair
Atp5l	2.94126	1.07773	DNA repair
Etnk1	1.13842	1.07029	Macromolecule biosynthesis
Agk	1.25537	1.05272	Macromolecule biosynthesis
