# Supplementary material for: Co-occupancy identifies transcription factor co-operation for axon growth
Source: Nat Commun. 2021 May 5;12:2555. doi: 10.1038/s41467-021-22828-3 (PMC8099911; doi:10.1038/s41467-021-22828-3)
Supplement: Supplementary file 9 — Source Data [file 41467_2021_22828_MOESM9_ESM.xlsx]

## Sheet: Fig.2
Total neurite length, normalized to within-plate EBFP control. Note the high number of KLF6 and VP16-STAT3 replicates reflects their standard inclusion on screening plates
Fig.2a
	Replicate 1	Replicate 2	Replicate 3	Replicate 4	Replicate 5	Replicate 6	Replicate 7	Replicate 8	Replicate 9	Replicate 10	Replicate 11	Replicate 12	Replicate 13	Replicate 14	Replicate 15	Replicate 16	Replicate 17	Replicate 18	Replicate 19	Replicate 20	Replicate 21	Replicate 22	Replicate 23	Replicate 24	Replicate 25	Replicate 26	Replicate 27	Replicate 28	Replicate 29	Replicate 30	Replicate 31	Replicate 32	Replicate 33	Replicate 34	Replicate 35	Replicate 36	Replicate 37	Replicate 38	Replicate 39	Replicate 40	Replicate 41	Replicate 42	Replicate 43	Replicate 44	Replicate 45	Replicate 46	Replicate 47	Replicate 48	Replicate 49
KLF6	150.877	113.039	154.719	120.327	121.926	105.824	118.98	117.617	125.302	109.211	115.431	149.547	119.284	140.237	128.202	125.463	116.103	107.589	136.287	128.248	139.564	132.217	153.509	124.047	143.616	121.114	132.966	100.912	121.162	137.529	124.043	110.694	123.683	131.457	134.402	141.129	143.385	125.657	113.001	132.024	118.312	99.911	111.889	118.659	127.806	104.908	140.618	136.309	124.771
VP16-STAT3	174.36	169.57	153.099	193.92	151.338	179.08	176.132	161.498	146.579	157.501	142.907	126.416	142.733	147.706	153.229	147.613	176.15	172.019	167.799	122.911	144.219	134.926	152.737	162.42	186.001	184.225	219.114	170.137	155.033	156.973
ARID3A	125.715	163.32	187.889	127.138	153.116	147.675	128.774	135.302	125.637
ARID5A	139.276	136.424	114.076
ARNT	144.289	121.598	136.078
BCL6	153.618	139.277	108.669
BHLHE40	129.777	122.175	114.743	130.181	123.32	118.736
CEBPA	102.368	152.699	145.558	118.22	148.336	131.037
CEBPD	138.828	114.908	126.041
CTCF	111.347	124.605	115.523
E2F1	151.194	133.513	178.002
ELF	131.899	138.202	118.27	111.731	169.619	136.368
ELK1	122.622	145.821	125.102
EOMES	187.697	166.191	179.122	156.815	129.274	156.454	170.36	150.881	177.936
FLI1	144.986	124.963	146.704
FOXA3	158.111	128.268	127.628
FOXD3	123.249	122.553	99.0036
FOXG1	118.94	114.603	129.583
FOXJ1	124.218	128.537	114.02
GCM1	119.38	115.771	127.025
HIC1	176.425	150.89	136.28	140.903	149.701	150.547
HLF	131.597	137.986	153.282
HNF4A	139.382	112.99	120.824
INSM1	135.328	131.858	123.8	172.8	127.407	184.811
IRF1	115.497	159.551	128.977	139.146	127.278	125.952
MAFB	163.034	128.718	128.718
MAFK	134.898	113.403	113.744
MAZ	126.335	131.442	119.963
MITF	156.33	125.903	106.298
MIZF1	98.714	93.3782	107.869
MYB	167.049	126.286	126.286
NANOG2	140.035	148	139.763
NFATC1	127.943	111.964	130.024
NFIL3	103.456	130.123	108.833
NFKB	123.977	138.728	131.688
NFYA	185.573	157.203	163.692	114.053	110.642	113.546
NHLH1	142.288	125.898	130.899
NKX3	137.671	138.978	151.995
NR2F1	130.459	150.439	142.917
NR5A2	188.904	146.078	170.659	138.812	133.38	154.891
NRF1	123.109	106.753	129.361
PBX1	186.943	148.874	130.073
PLAGL1	123.197	139.331	132.387
RARB	142.739	138.774	173.031
RELB	125.576	118.533	131.077
REM2	133.446	153.426	158.52
REST	134.787	136.097	160.431
RFX3	122.204	113.957	109.599
RORA	133.709	122.863	131.02
RREB1	121.447	147.914	136.509	166.333	134.534	156.897
RUNX2	153.258	132.56	168.448
SALL4	127.336	138.792	123.579
SMAD3	153.012	132.725	121.098
SP1	115.305	126.918	117.259
SPI1	145.051	121.431	144.113
TBP	143.489	135.312	126.657
TCL1	133.891	166.002	157.026
TFAP2C	115.017	129.407	107.001
USF1	136.75	135.303	107.227	134.833	113.761	137.739	112.761	157.73	146.212
ZBTB33	153.68	117.174	141.85	109.809	141.08	123.118
ZFP161	102.625	97.5075	109.838
ZFX	112.853	145.031	129.592
ZSCAN	152.464	121.082	128.795
[truncated: 15 more columns]

## Sheet: Fig.3
Fig.3e
200 µm												400 µm												600 µm
	Control												Control												Control
	sample 1	sample 2	sample 3	sample 4	sample 5	sample 6	sample 7						sample 1	sample 2	sample 3	sample 4	sample 5	sample 6	sample 7						sample 1	sample 2	sample 3	sample 4	sample 5	sample 6	sample 7
Control	0.004253	0.003802	0.003512	0.003009	0.005467	0.004624						Control	0.00348	0.001595	0.003398	0.002217	0.005666	0.005629						Control	0.001289	0.001717	0.002152	0.000475	0.002584	0.002211
Klf6	0.006328	0.006494	0.004255	0.00934	0.004727	0.006166	0.005427					Klf6	0.00816	0.008073	0.007659	0.009101	0.003922	0.006528	0.004394					Klf6	0.00408	0.005879	0.003971	0.002754	0.002414	0.003748	0.001938
	Eomes												Eomes												Eomes
	sample 1	sample 2	sample 3	sample 4	sample 5	sample 6	sample 7	sample 8	sample 9				sample 1	sample 2	sample 3	sample 4	sample 5	sample 6	sample 7	sample 8	sample 9				sample 1	sample 2	sample 3	sample 4	sample 5	sample 6	sample 7	sample 8	sample 9
Control	0.005143	0.005978	0.003199	0.004199	0.007428	0.005623	0.009214	0.008245	0.00426			Control	0.008533	0.007436	0.003099	0.005213	0.006878	0.005201	0.008943	0.006082	0.003408			Control	0.00339	0.003499	0.001299	0.001448	0.003714	0.002109	0.005691	0.002838	0.001065
Klf6	0.005673	0.004205	0.006847	0.00577	0.006028	0.017407	0.005537	0.011099	0.008625			Klf6	0.005826	0.006728	0.006321	0.005183	0.005716	0.021641	0.008525	0.014118	0.010995			Klf6	0.003296	0.003616	0.002739	0.00176	0.003949	0.016113	0.004043	0.007458	0.007583
	Nr5a2												Nr5a2												Nr5a2
	sample 1	sample 2	sample 3	sample 4	sample 5	sample 6	sample 7	sample 8	sample 9	sample 10			sample 1	sample 2	sample 3	sample 4	sample 5	sample 6	sample 7	sample 8	sample 9	sample 10			sample 1	sample 2	sample 3	sample 4	sample 5	sample 6	sample 7	sample 8	sample 9	sample 10
Control	0.010578	0.003533	0.003177	0.007637	0.005495	0.004666	0.006415	0.003785				Control	0.00984	0.004542	0.004	0.010958	0.004261	0.004666	0.004099	0.00403				Control	0.003813	0.002776	0.001177	0.003985	0.00314	0.001765	0.002138	0.002686
Klf6	0.009579	0.008397	0.007211	0.005229	0.008061	0.012088	0.012647	0.007287	0.010934	0.010976		Klf6	0.011915	0.01112	0.007295	0.008777	0.007246	0.013407	0.015771	0.010287	0.012616	0.01408		Klf6	0.014485	0.007186	0.003605	0.003081	0.002264	0.007912	0.006844	0.005787	0.008651	0.007539
	Rarb												Rarb												Rarb
	sample 1	sample 2	sample 3	sample 4	sample 5	sample 6	sample 7	sample 8					sample 1	sample 2	sample 3	sample 4	sample 5	sample 6	sample 7	sample 8					sample 1	sample 2	sample 3	sample 4	sample 5	sample 6	sample 7	sample 8
Control	0.00362	0.008945	0.008534	0.005295	0.005998	0.005317	0.007057	0.007919				Control	0.003833	0.008545	0.009252	0.006065	0.005383	0.004715	0.005591	0.007824				Control	0.000958	0.004153	0.005902	0.003851	0.002307	0.002909	0.003299	0.003721
Klf6	0.012145	0.008453	0.008097	0.007818	0.005729	0.014601	0.011883					Klf6	0.009737	0.009748	0.006329	0.006701	0.005729	0.015732	0.008582					Klf6	0.004293	0.004798	0.002792	0.002513	0.003559	0.011208	0.004181
	Nkx3.2												Nkx3.2												Nkx3.2
	sample 1	sample 2	sample 3	sample 4	sample 5	sample 6	sample 7	sample 8					sample 1	sample 2	sample 3	sample 4	sample 5	sample 6	sample 7	sample 8					sample 1	sample 2	sample 3	sample 4	sample 5	sample 6	sample 7	sample 8
Control	0.006986	0.007982	0.005264	0.00915	0.005292	0.003314	0.003689					Control	0.003422	0.006086	0.004748	0.00915	0.00452	0.002796	0.006587					Control	0.001711	0.004091	0.002374	0.004983	0.001543	0.001657	0.003952
Klf6	0.009746	0.013535	0.009801	0.006469	0.012198	0.005915	0.007047	0.006265				Klf6	0.011058	0.01178	0.006929	0.005327	0.011475	0.00742	0.005515	0.007577				Klf6	0.008246	0.006893	0.004394	0.002854	0.007469	0.002258	0.002962	0.002331

## Sheet: Fig.4
Fig.4e
200 µm																400 µm														600 µm
	Control																Control														Control
	sample 1	sample 2	sample 3	sample 4	sample 5	sample 6	sample 7	sample 8	sample 9	sample 10	sample 11	sample 12					sample 1	sample 2	sample 3	sample 4	sample 5	sample 6	sample 7	sample 8	sample 9	sample 10	sample 11	sample 12			sample 1	sample 2	sample 3	sample 4	sample 5	sample 6	sample 7	sample 8	sample 9	sample 10	sample 11	sample 12
Control	0.002988	0.004878	0.006079	0.003904	0.004176	0.006759	0.002558	0.003472	0.00541	0.003137	0.002397	0.002843				Control	0.003959	0.0051	0.005976	0.004148	0.00399	0.006992	0.004157	0.003696	0.003746	0.003686	0.002861	0.004181		Control	0.001643	0.00255	0.002782	0.002074	0.002505	0.00303	0.002239	0.001568	0.003225	0.001961	0.001624	0.002927
Nr5a2	0.00601	0.005483	0.004521	0.005684	0.004613	0.003893	0.004348	0.007497	0.006288	0.003736	0.004546	0.004663				Nr5a2	0.006478	0.006343	0.007053	0.006476	0.006401	0.004542	0.005121	0.009674	0.007728	0.004575	0.003536	0.006322		Nr5a2	0.003356	0.004946	0.003346	0.004173	0.002165	0.002873	0.002899	0.004716	0.003406	0.002364	0.001768	0.00411
	Klf6																Klf6														Klf6
	sample 1	sample 2	sample 3	sample 4	sample 5	sample 6	sample 7	sample 8	sample 9	sample 10	sample 11	sample 12					sample 1	sample 2	sample 3	sample 4	sample 5	sample 6	sample 7	sample 8	sample 9	sample 10	sample 11	sample 12			sample 1	sample 2	sample 3	sample 4	sample 5	sample 6	sample 7	sample 8	sample 9	sample 10	sample 11	sample 12
Control	0.006824	0.004781	0.006075	0.004169	0.003495	0.003894	0.004273	0.002829								Control	0.007298	0.006208	0.007796	0.002875	0.004091	0.00445	0.005827	0.005575						Control	0.004075	0.002097	0.004759	0.003019	0.002813	0.002225	0.004351	0.003162
Nr5a2	0.006759	0.00704	0.00738	0.00991	0.008845	0.007266	0.008039	0.008752	0.005829	0.006017	0.004083	0.005786				Nr5a2	0.00963	0.010467	0.011584	0.013253	0.011957	0.010837	0.010881	0.009438	0.011887	0.011488	0.008686	0.009865		Nr5a2	0.006389	0.008985	0.007474	0.006925	0.006224	0.005418	0.008235	0.006521	0.007772	0.007659	0.007519	0.005217
	Rarb																Rarb														Rarb
	sample 1	sample 2	sample 3	sample 4	sample 5	sample 6	sample 7	sample 8	sample 9								sample 1	sample 2	sample 3	sample 4	sample 5	sample 6	sample 7	sample 8	sample 9	sample 10					sample 1	sample 2	sample 3	sample 4	sample 5	sample 6	sample 7	sample 8	sample 9	sample 10
Control	0.005823	0.00457	0.005406	0.002919	0.004319	0.004789	0.003034	0.003031	0.004702							Control	0.008512	0.006082	0.004644	0.005161	0.004188	0.004131	0.007351	0.004325	0.004243	0.005412				Control	0.004976	0.003494	0.002801	0.004915	0.004061	0.003192	0.004567	0.003357	0.002627	0.003549
Nr5a2	0.007088	0.003953	0.006877	0.005839	0.009109	0.006307	0.006867	0.003182	0.005106							Nr5a2	0.008261	0.011921	0.008831	0.007068	0.007474	0.009109	0.006227	0.009195	0.004555	0.008132				Nr5a2	0.003177	0.005907	0.006224	0.004584	0.005139	0.007635	0.003433	0.004307	0.003615	0.007564

## Sheet: Fig.5
Fig.5g
	Sample 1	Sample 2	Sample 3	Sample 4	Sample 5	Sample 6	Sample 7	Sample 8	Sample 9	Sample 10	Sample 11
Control	0.637097	2.10708	2.0992	4.39672	1.90375	2.90896	4.03277	1.37726	3.89736	2.16857
Klf6+Nr5a2	8.84099	8.28298	11.1076	9.72365	8.95347	9.51683	12.5115	9.11761	10.8749	7.91439	8.53118

## Sheet: Fig.6
Fig.6e
	Sample 1	Sample 2	Sample 3	Sample 4	Sample 5
Control	0.0170915	0.0111875	0.0181011	0.0105694	0.0160493
Klf6+Nr5a2	0.00586328	0.00975063	0.00630111	0.00931595	0.0096648

## Sheet: Fig.7
Fig.7f
Adhesion	208.67	61.04
Migration and motility	289.85	189.1
Actin cytoskeleton organization	306.07	115.545
Neuron Projection Development	626.915	122.64
CNS development	795.7	522.49
Fig 7i (top panel)
	>60%	1-10%	10-30%	30-60%
Common b/w modules		1	3	12
CNS development	1	1	2	13
DNA repair	1	2	19	21
Macromolecule biosynthesis	1		23	29
Fig 7i (bottom panel)
	Expression in control	Expression in KN
CNS development	476.755	603.545
Macromolecule biosynthesis	845.7	1137.98
DNA repair	657.025	1581.89

## Sheet: Fig.S1
Fig S1. b
	Total neurite length, normalized to within-plate EBFP control. Note the high number of KLF6 and VP16-STAT3 replicates reflects their standard inclusion on screening plates
	Replicate 1	Replicate 2	Replicate 3	Replicate 4	Replicate 5	Replicate 6	Replicate 7	Replicate 8	Replicate 9	Replicate 10	Replicate 11	Replicate 12	Replicate 13	Replicate 14	Replicate 15	Replicate 16	Replicate 17	Replicate 18	Replicate 19	Replicate 20	Replicate 21	Replicate 22	Replicate 23	Replicate 24	Replicate 25	Replicate 26	Replicate 27	Replicate 28	Replicate 29	Replicate 30	Replicate 31	Replicate 32	Replicate 33	Replicate 34	Replicate 35	Replicate 36	Replicate 37	Replicate 38	Replicate 39	Replicate 40	Replicate 41	Replicate 42	Replicate 43	Replicate 44	Replicate 45	Replicate 46	Replicate 47	Replicate 48	Replicate 49
KLF6	150.877	113.039	154.719	120.327	121.926	105.824	118.98	117.617	125.302	109.211	115.431	149.547	119.284	140.237	128.202	125.463	116.103	107.589	136.287	128.248	139.564	132.217	153.509	124.047	143.616	121.114	132.966	100.912	121.162	137.529	124.043	110.694	123.683	131.457	134.402	141.129	143.385	125.657	113.001	132.024	118.312	99.911	111.889	118.659	127.806	104.908	140.618	136.309	124.771
VP16-STAT3	174.36	169.57	153.099	193.92	151.338	179.08	176.132	161.498	146.579	157.501	142.907	126.416	142.733	147.706	153.229	147.613	176.15	172.019	167.799	122.911	144.219	134.926	152.737	162.42	186.001	184.225	219.114	170.137	155.033	156.973
ARID3A	125.715	163.32	187.889	127.138	153.116	147.675	128.774	135.302	125.637
ARID5A	139.276	136.424	114.076
ARNT	144.289	121.598	136.078
BCL6	153.618	139.277	108.669
BHLHE40	129.777	122.175	114.743	130.181	123.32	118.736
CEBPA	102.368	152.699	145.558	118.22	148.336	131.037
CEBPD	138.828	114.908	126.041
CTCF	111.347	124.605	115.523
E2F1	151.194	133.513	178.002
ELF	131.899	138.202	118.27	111.731	169.619	136.368
ELK1	122.622	145.821	125.102
EOMES	187.697	166.191	179.122	156.815	129.274	156.454	170.36	150.881	177.936
FLI1	144.986	124.963	146.704
FOXA3	158.111	128.268	127.628
FOXD3	123.249	122.553	99.0036
FOXG1	118.94	114.603	129.583
FOXJ1	124.218	128.537	114.02
GCM1	119.38	115.771	127.025
HIC1	176.425	150.89	136.28	140.903	149.701	150.547
HLF	131.597	137.986	153.282
HNF4A	139.382	112.99	120.824
INSM1	135.328	131.858	123.8	172.8	127.407	184.811
IRF1	115.497	159.551	128.977	139.146	127.278	125.952
MAFB	163.034	128.718	128.718
MAFK	134.898	113.403	113.744
MAZ	126.335	131.442	119.963
MITF	156.33	125.903	106.298
MIZF1	98.714	93.3782	107.869
MYB	167.049	126.286	126.286
NANOG2	140.035	148	139.763
NFATC1	127.943	111.964	130.024
NFIL3	103.456	130.123	108.833
NFKB	123.977	138.728	131.688
NFYA	185.573	157.203	163.692	114.053	110.642	113.546
NHLH1	142.288	125.898	130.899
NKX3	137.671	138.978	151.995
NR2F1	130.459	150.439	142.917
NR5A2	188.904	146.078	170.659	138.812	133.38	154.891
NRF1	123.109	106.753	129.361
PBX1	186.943	148.874	130.073
PLAGL1	123.197	139.331	132.387
RARB	142.739	138.774	173.031
RELB	125.576	118.533	131.077
REM2	133.446	153.426	158.52
REST	134.787	136.097	160.431
RFX3	122.204	113.957	109.599
RORA	133.709	122.863	131.02
RREB1	121.447	147.914	136.509	166.333	134.534	156.897
RUNX2	153.258	132.56	168.448
SALL4	127.336	138.792	123.579
SMAD3	153.012	132.725	121.098
SP1	115.305	126.918	117.259
SPI1	145.051	121.431	144.113
TBP	143.489	135.312	126.657
TCL1	133.891	166.002	157.026
TFAP2C	115.017	129.407	107.001
USF1	136.75	135.303	107.227	134.833	113.761	137.739	112.761	157.73	146.212
ZBTB33	153.68	117.174	141.85	109.809	141.08	123.118
ZFP161	102.625	97.5075	109.838
ZFX	112.853	145.031	129.592
ZSCAN	152.464	121.082	128.795
Fig S1. c
	Replicate 1	Replicate 2	Replicate 3	Replicate 4	Replicate 5	Replicate 6	Replicate 7	Replicate 8	Replicate 9	Replicate 10	Replicate 11	Replicate 12	Replicate 13	Replicate 14	Replicate 15	Replicate 16	Replicate 17	Replicate 18	Replicate 19	Replicate 20	Replicate 21	Replicate 22	Replicate 23	Replicate 24	Replicate 25	Replicate 26	Replicate 27	Replicate 28	Replicate 29	Replicate 30	Replicate 31	Replicate 32	Replicate 33	Replicate 34	Replicate 35	Replicate 36	Replicate 37	Replicate 38	Replicate 39	Replicate 40	Replicate 41	Replicate 42	Replicate 43	Replicate 44	Replicate 45	Replicate 46	Replicate 47	Replicate 48	Replicate 49
KLF6	113.902	91.9296	147.132	117.531	114.689	106.42	99.6317	102.457	105.426	98.3701	103.085	130.206	112.881	129.381	119.875	113.577	103.793	98.221	123.09	109.161	120.656	105.676	134.867	110.575	137.563	104.021	119.92	93.6355	104.182	125.438	102.09	88.5779	99.6754	115.128	98.5047	118.524	125.473	103.996	96.4794	116.038	112.45	96.4798	101.159	101.488	110.261	100.661	118.466	110.108	100.908
VP16-STAT3	131.681	120.24	125.456	147.424	109.727	142.305	131.107	123.19	115.431	132.525	125.667	108.052	129.833	119.305	117.711	126.881	132.039	133.968	122.968	110.878	119.873	110.909	116.741	142.475	168.259	144.942	172.593	156.136	121.897	136.946
ARID3A	97.8816	138.892	145.42	104.494	121.082	127.219	115.258	122.708	100.641
ARID5A	130.222	106.21	105.159
ARNT	107.439	106.729	117.046
BCL6	134.471	126.724	103.355
BHLHE40	115.292	114.316	102.202	103.531	115.927	102.972
CEBPA	102.098	118.745	135.947	115.794	155.477	132.614
CEBPD	142.91	106.234	130.046
CTCF	94.2985	120.765	94.6363
E2F1	128.431	120.939	145.47
ELF	130.373	134.595	113.895	105.262	163.502	129.948
ELK1	118.657	170.142	142.999
EOMES	117.923	133.612	146.702	119.777	102.204	120.71	147.752	119.869	144.965
FLI1	134.609	105.202	146.004
FOXA3	120.875	115.956	105.443
FOXD3	116.773	110.426	108.002
FOXG1	106.626	91.3608	109.98
FOXJ1	107.895	111.614	106.256
GCM1	92.3605	97.9126	123.579
HIC1	140.695	138.175	119.306	129.861	114.904	124.864
HLF	111.683	116.383	137.906
HNF4A	123.475	96.506	106.736
INSM1	115.709	97.077	96.5208	133.433	100.74	155.904
IRF1	121.794	143.261	120.866	107.178	96.2468	99.8801
MAFB	141.091	121.653	121.653
MAFK	126.517	112.467	112.47
MAZ	113.666	122.281	114.969
MITF	122.922	115.34	108.246
MIZF1	87.5404	86.2828	99.0215
MYB	144.957	115.531	115.531
NANOG2	126.679	128.971	122.105
NFATC1	106.261	92.5676	110.474
NFIL3	100.058	111.942	99.2477
NFKB	100.821	111.691	128.222
NFYA	154.747	120.618	147.438	97.1621	97.391	97.3199
NHLH1	136.877	102.568	117.244
NKX3	133.939	126.769	126.301
NR2F1	110.508	133.726	142.592
NR5A2	152.108	120.934	138.983	129.385	111.945	122.625
NRF1	107.063	94.9616	112.715
PBX1	143.96	140.366	125.664
PLAGL1	104.938	118.753	117.367
RARB	129.39	105.761	132.574
RELB	116.267	102.163	112.121
REM2	107.839	112.781	121.269
REST	114.946	111.346	123.935
RFX3	113.642	99.1439	103.465
RORA	106.604	115.336	113.513
RREB1	109.65	116.42	120.29	131.408	107.842	145.565
RUNX2	121.802	93.3419	135.362
SALL4	120.779	122.658	111.169
SMAD3	113.143	102.295	102.492
SP1	98.4795	111.478	86.5529
SPI1	119.627	105.69	135.281
TBP	135.005	114.594	112.004
TCL1	123.561	131.766	132.542
TFAP2C	104.888	118.267	100.707
USF1	123.509	120.522	105.717	106.185	100.04	111.003	101.803	123.842	116.714
ZBTB33	130.415	112.868	113.332	108.961	126.791	116.519
ZFP161	95.1698	96.7901	92.818
ZFX	103.008	126.597	116.55
ZSCAN	107.968	103.321	103.303
Fig S1. d
	Replicate 1	Replicate 2	Replicate 3	Replicate 4	Replicate 5	Replicate 6	Replicate 7	Replicate 8	Replicate 9	Replicate 10	Replicate 11	Replicate 12	Replicate 13	Replicate 14	Replicate 15	Replicate 16	Replicate 17	Replicate 18	Replicate 19	Replicate 20	Replicate 21	Replicate 22	Replicate 23	Replicate 24	Replicate 25	Replicate 26	Replicate 27	Replicate 28	Replicate 29	Replicate 30	Replicate 31	Replicate 32	Replicate 33	Replicate 34	Replicate 35	Replicate 36	Replicate 37	Replicate 38	Replicate 39	Replicate 40	Replicate 41	Replicate 42	Replicate 43	Replicate 44	Replicate 45	Replicate 46	Replicate 47	Replicate 48	Replicate 49
KLF6	132.499	99.6373	156.666	112.507	123	103.451	107.785	112.303	117.983	107.143	113.603	132.466	116.815	135.673	124.93	114.203	109.199	92.6148	138.99	126.211	128.527	125.522	151.176	120.921	148.826	109.719	132.381	95.9976	115.785	120.73	118.823	100.538	121.808	121.605	119.741	129.127	146.725	107.93	115.185	127.29	118.59	96.7969	109.99	116.343	128.192	105.296	137.713	125.417	121.327
VP16-STAT3	160.592	145.462	158.888	172.609	128.037	170.169	165.75	140.7	135.157	149.504	138.279	115.797	124.904	140.36	134.72	135.904	164.783	149.105	154.561	119.403	129.363	127.728	139.896	145.008	171.173	156.298	191.661	169.345	143.045	156.569
ARID3A	111.907	163.955	174.348	118.361	145.209	143.605	118.884	129.501	113.251
ARID5A	145.771	119.174	111.358
ARNT	132.956	108.856	130.467
BCL6	134.097	128.083	109.43
BHLHE40	126.167	121.045	110.98	126.649	122.189	107.801
CEBPA	106.356	149.305	141.69	120.836	141.388	129.68
CEBPD	138.926	110.794	129.336
CTCF	105.012	123.975	84.5338
E2F1	142.093	125.405	163.227
ELF	122.148	137.877	113.275	112.807	154.359	130.688
ELK1	119.164	152.425	131.932
EOMES	164.233	156.262	197.396	154.665	118.815	150.818	157.947	140.366	166.874
FLI1	140.346	115.869	145.463
FOXA3	147.643	128.534	115.562
FOXD3	119.532	119.357	100.302
FOXG1	109.384	111.012	121.925
FOXJ1	110.111	121.989	109.779
GCM1	105.208	108.01	114.295
HIC1	174.931	143.244	133.043	136.349	140.137	141.934
HLF	128.655	128.724	147.012
HNF4A	138.955	101.489	120.222
INSM1	125.847	118.341	114.544	145.007	116.788	177.359
IRF1	104.825	145.426	116.699	127.478	113.31	114.418
MAFB	149.308	118.302	118.302
MAFK	132.218	115.352	115.522
MAZ	125.801	129.159	115.545
MITF	157.913	119.823	102.771
MIZF1	88.9498	85.6509	106.285
MYB	162.787	124.618	124.618
NANOG2	129.634	143.867	129.975
NFATC1	122.549	107.527	128.121
NFIL3	101.158	120.462	98.4254
NFKB	120.448	131.717	129.301
NFYA	174.825	133.72	145.824	103.262	100.465	105.589
NHLH1	142.483	111.023	124.45
NKX3	135.285	131.846	139.163
NR2F1	122.993	151.254	149.627
NR5A2	171.72	131.028	155.123	135.681	127.116	145.738
NRF1	119.872	99.9159	125.76
PBX1	165.612	149.082	125.517
PLAGL1	128.631	128.347	130.088
RARB	143.461	124.627	156.3
RELB	124.137	110.749	122.704
REM2	119.91	149.44	143.686
REST	125.996	116.845	142.105
RFX3	117.883	102.999	104.605
RORA	128.119	116.141	120.049
RREB1	119.237	136.254	129.628	139.684	122.76	143.679
RUNX2	136.071	116.171	148.463
SALL4	130.563	140.754	118.179
SMAD3	136.993	114.834	112.651
SP1	103.446	119.921	74.449
SPI1	130.304	120.743	143.113
TBP	129.666	134.13	119.415
TCL1	130.894	151.669	146.864
TFAP2C	110.102	135.839	106.808
USF1	130.58	132.427	103.626	129.016	107.056	123.792	105.793	152.496	132.323
ZBTB33	141.011	109.063	123.916	105.212	129.915	115.842
ZFP161	94.9486	92.3166	100.571
ZFX	115.611	132.498	131.023
ZSCAN	142.36	110.365	117.681
Fig S1. e
	Replicate 1	Replicate 2	Replicate 3	Replicate 4	Replicate 5	Replicate 6	Replicate 7	Replicate 8	Replicate 9	Replicate 10	Replicate 11	Replicate 12	Replicate 13	Replicate 14	Replicate 15	Replicate 16	Replicate 17	Replicate 18	Replicate 19	Replicate 20	Replicate 21	Replicate 22	Replicate 23	Replicate 24	Replicate 25	Replicate 26	Replicate 27	Replicate 28	Replicate 29	Replicate 30	Replicate 31	Replicate 32	Replicate 33	Replicate 34	Replicate 35	Replicate 36	Replicate 37	Replicate 38	Replicate 39	Replicate 40	Replicate 41	Replicate 42	Replicate 43	Replicate 44	Replicate 45	Replicate 46	Replicate 47	Replicate 48	Replicate 49
KLF6	117.176	106.595	117.735	117.083	124.163	106.441	107.457	93.1189	117.629	103.417	92.8038	123.985	105.393	105.342	105.369	113.931	114.9	91.7012	118.04	110.558	128.373	110.134	128.643	122.412	124.944	107.543	106.678	102.821	109.332	120.854	105.23	90.6308	100.986	107.06	103.21	124.956	114.919	111.347	103.111	120.721	107.616	99.3344	101.827	107.043	116.837	103.495	116.297	101.838	110.666
VP16-STAT3	119.875	130.013	114.202	127.408	111.195	123.127	130.222	138.499	128.346	125.321	118.94	102.563	125.73	116.688	125.609	118.526	124.595	127.316	124.915	105.189	109.641	110.699	112.848	140.385	130.048	145.031	166.612	136.616	138.818	115.124
ARID3A	98.5179	134.108	118.749	121.308	121.522	118.515	130.051	113.414	103.228
ARID5A	129.863	132.805	97.3907
ARNT	113.569	114.14	111.8
BCL6	98.9821	124.097	101.515
BHLHE40	116.457	111.188	102.876	121.438	108.073	105.433
CEBPA	106.138	118.735	118.557	115.913	112.831	114.446
CEBPD	121.154	102.308	116.692
CTCF	103.802	113.208	90.3813
E2F1	121.56	117.368	138.732
ELF	131.997	127.351	103.508	105.514	117.681	111.304
ELK1	129.545	136.295	118.353
EOMES	128.499	122.798	117.348	112.759	105.735	106.5	140.072	114.667	129.355
FLI1	117.451	101.445	121.438
FOXA3	122.186	122.863	111.676
FOXD3	117.091	112.134	96.424
FOXG1	108.271	101.592	109.383
FOXJ1	111.041	109.319	103.995
GCM1	110.347	118.27	128.612
HIC1	141.894	137.596	120.102	127.561	133.265	124.784
HLF	112.887	114.49	121.431
HNF4A	108.931	99.83	105.225
INSM1	110.449	104.146	93.7358	131.386	108.122	160.3
IRF1	111.524	133.875	119.395	112.426	104.401	98.2066
MAFB	125.129	115.647	115.647
MAFK	115.606	105.697	106.023
MAZ	120.357	112.244	110.648
MITF	126.015	114.577	99.4314
MIZF1	98.1107	104.484	95.5921
MYB	144.742	103.135	103.135
NANOG2	115.672	111.37	110.948
NFATC1	107.426	106.065	96.3373
NFIL3	101.582	115.021	96.2554
NFKB	110.147	114.174	111.586
NFYA	145.773	143.142	135.918	98.7535	108.457	91.5836
NHLH1	132.901	132.037	121.056
NKX3	119.573	116.71	116.98
NR2F1	128.693	135.299	149.819
NR5A2	119.588	109.45	118.353	107.251	104.342	115.996
NRF1	114.672	100.264	129.723
PBX1	137.315	127.691	114.663
PLAGL1	120.762	113.246	121.7
RARB	117.344	104.958	125.296
RELB	114.62	103.979	114.15
REM2	116.659	119.486	122.781
REST	111.871	104.677	119.209
RFX3	116.033	118.382	93.8764
RORA	114.986	119.046	102.934
RREB1	114.219	108.12	116.026	121.1	105.797	135.475
RUNX2	125.252	101.94	132.016
SALL4	107.204	112.067	99.6354
SMAD3	117.19	117.722	106.746
SP1	112.308	111.651	85.3889
SPI1	129.915	120.626	123.397
TBP	128.038	112.985	109.811
TCL1	111.053	120.273	116.265
TFAP2C	102.538	111.266	99.8744
USF1	126.194	112.717	100.151	113.847	104.035	106.963	106.209	120.874	111.846
ZBTB33	135.916	102.107	121.008	107.559	107.34	107.454
ZFP161	103.066	93.452	97.6467
ZFX	120.491	120.978	113.052
ZSCAN	116.511	101.939	110.77
Fig S1. f
	Replicate 1	Replicate 2	Replicate 3	Replicate 4	Replicate 5	Replicate 6	Replicate 7	Replicate 8	Replicate 9	Replicate 10	Replicate 11	Replicate 12	Replicate 13	Replicate 14	Replicate 15	Replicate 16	Replicate 17	Replicate 18	Replicate 19	Replicate 20	Replicate 21	Replicate 22	Replicate 23	Replicate 24	Replicate 25	Replicate 26	Replicate 27	Replicate 28	Replicate 29	Replicate 30	Replicate 31	Replicate 32	Replicate 33	Replicate 34	Replicate 35	Replicate 36	Replicate 37	Replicate 38	Replicate 39	Replicate 40	Replicate 41	Replicate 42	Replicate 43	Replicate 44	Replicate 45	Replicate 46	Replicate 47	Replicate 48	Replicate 49
KLF6	121.88	113.243	104.695	106.725	105.545	102.107	116.922	115.638	119.881	112.745	103.485	114.723	106.722	107.971	107.355	113.599	109.129	109.001	122.47	118.192	117.923	117.737	111.658	112.955	108.571	109.719	110.841	102.288	116.687	108.628	119.059	116.618	114.157	116.715	125.723	119.832	117.092	124.542	112.656	113.997	111.192	106.082	106.562	116.47	112.098	104.219	108.082	118.035	122.557
VP16-STAT3	125.349	132.337	116.812	127.043	131.441	133.152	125.815	136.083	125.859	117.929	113.269	117.141	111.011	122.03	119.495	110.273	119.848	124.974	132.342	113.892	120.308	112.763	124.002	115.545	119.645	119.188	126.738	111.3	109.443	113.527
ARID3A	118.443	123.228	122.684	110.368	122.333	116.245	132.636	114.666	128.503
ARID5A	113.193	120.907	111.224
ARNT	119.293	113.237	112.613
BCL6	107.874	115.304	112.125
BHLHE40	114.261	110.476	116.226	115.217	113.274	114.446
CEBPA	102.659	119.905	113.523	97.9572	94.6047	96.2577
CEBPD	104.167	106.649	104.127
CTCF	113.232	102.719	96.0434
E2F1	115.996	116.191	118.947
ELF	110.499	107.502	109.53	100.092	105.563	102.866
ELK1	95.0739	99.2106	103.422
EOMES	158.72	131.766	127.552	116.722	121.184	121.957	112.065	129.747	114.352
FLI1	114.627	113.965	113.664
FOXA3	125.681	111.422	116.738
FOXD3	106.19	111.644	101.49
FOXG1	108.011	123.921	111.49
FOXJ1	119.944	112.787	108.72
GCM1	116.002	120.149	116.973
HIC1	122.099	120.152	113.351	109.295	126.638	117.287
HLF	119.575	118.814	111.662
HNF4A	114.654	109.508	102.571
INSM1	116.367	128.853	115.007	127.299	120.543	107.068
IRF1	102.623	111.206	108.687	122.143	122.965	115.597
MAFB	115.987	103.699	103.699
MAFK	112.078	97.9141	98.2107
MAZ	122.389	110.294	109.477
MITF	121.421	113.804	105.006
MIZF1	115.1	112.314	106.668
MYB	116.508	106.734	106.734
NANOG2	110.574	106.586	115.547
NFATC1	115.554	116.543	108.027
NFIL3	101.453	114.806	107.116
NFKB	109.945	118.245	108.007
NFYA	120.062	124.235	117.036	114.523	116.277	114.433
NHLH1	109.375	115.915	111.447
NKX3	101.318	112.721	108.776
NR2F1	117.089	101.263	138.304
NR5A2	118.528	116.779	125.457	109.049	120.356	115.884
NRF1	119.54	109.084	112.597
PBX1	116.877	111.869	118.362
PLAGL1	109.211	113.843	111.329
RARB	118.74	122.979	130.602
RELB	106.637	114.999	109.233
REM2	115.149	120.973	122.724
REST	114.908	112.913	121.681
RFX3	108.403	116.044	107.978
RORA	119.545	111.573	114.124
RREB1	104.13	117.455	112.416	114.574	124.487	106.926
RUNX2	128.164	123.312	134.846
SALL4	105.648	105.014	112.875
SMAD3	129.754	128.235	118.135
SP1	112.451	102.182	89.2665
SPI1	110.196	111.341	119.659
TBP	109.765	117.196	112.679
TCL1	112.802	111.945	117.31
TFAP2C	108.814	110.92	112.227
USF1	106.412	110.864	105.942	124.913	115.828	122.676	110.245	121.243	120.404
ZBTB33	127.461	109.364	123.551	107.243	112.65	109.984
ZFP161	105.401	91.6923	108.291
ZFX	104.06	113.571	107.983
ZSCAN	132.835	123.038	121.533
[truncated: 15 more columns]

## Sheet: Fig.S2
Fig S2.panel I
animal	section	plane	total CST	Dual Expression	Only GL	Only mSc
1	1	1	20	19	1	0
	1	2	20	20	0	0
	1	3	20	20	0	0
	1	4	20	20	0	0
	1	5	20	19	1	0
	2	1	20	20	0	0
	2	2	20	20	0	0
	2	3	20	20	0	0
	2	4	20	19	0	1
	2	5	20	19	0	1
2	1	1	20	19	1	0
	1	2	20	20	0	0
	1	3	20	20	0	0
	1	4	20	20	0	0
	1	5	20	20	0	0
	2	1	20	19	1	0
	2	2	20	15	4	1
	2	3	20	18	2	0
	2	4	20	19	0	1
	2	5	20	19	1	0
3	1	1	20	20	0	0
	1	2	20	20	0	0
	1	3	20	20	0	0
	1	4	20	20	0	0
	1	5	20	20	0	0
	2	1	20	19	1	0
	2	2	20	20	0	0
	2	3	20	20	0	0
	2	4	20	20	0	0
	2	5	20	20	0	0
4	1	1	20	18	2	0
	1	2	20	20	0	0
	1	3	20	18	1	1
	1	4	20	18	2	0
	1	5	20	18	1	1
	2	1	20	20	0	0
	2	2	20	18	2	0
	2	3	20	19	1	0
	2	4	20	20	0	0
	2	5	20	19	0	1
5	1	1	20	17	3	0
	1	2	20	16	4	0
	1	3	20	19	0	1
	1	4	20	19	1	0
	1	5	20	18	2	0
	2	1	20	19	0	1
	2	2	20	17	3	0
	2	3	20	18	2	0
	2	4	20	20	0	0
	2	5	20	19	0	1

## Sheet: Fig.S6
Fig.S6 panel U
	tdTomato+ nuclei
	Klf6 and Nr5a2	Klf6 only	Nr5a2 only	Neither
animal 1	143	5	4	1
animal 2	132	18	9	0
animal 3	200	4	4	4
Total Nuclei	475	27	17	5
% Nuclei within each category	2159.09	122.727	77.2727	22.7273

## Sheet: Fig.S7
Fig.S7 panel J
3 days post injection	Staurosporine	Counts
	TIR P3-43	164
	Tunel P1-17	60
	Tunel P1-19	101
	Average	108.333
	Cre control	Counts
	TIR C1-46	17
	TIR C2- 49	1
	TIR C3- 29	10
	Average	9.33333
	Klf6+Nr5a2	Counts
	TIR KN1- 40	13
	TIR KN2- 31	1
	TIR KN3- 19	5
	Average	6.33333
4 weeks post injection	Cre control	Counts
	Tunel C1	8
	Tunel C2	0
	Tunel C3	25
	Average	11
	Klf6+Nr5a2	Counts
	Tunel KN3- 22	4
	Tunel KN1- 33	1
	Tunel KN2 - 25	3
	Average	2.66667

[truncated: 1 more sheets: Fig.S8]
